# Supplementary material for: 2-Methyl­propan-2-aminium 3,4,5,6-tetra­bromo-2-(meth­oxy­carbon­yl)benzoate methanol monosolvate
Source: Acta Crystallogr Sect E Struct Rep Online. 2011 Mar 12;67(Pt 4):o869. doi: 10.1107/S1600536811008518 (PMC3099836; doi:10.1107/S1600536811008518)
Supplement: Supplementary file 2 [file e-67-0o869-Isup2.hkl]

# 
# h,k,l, Fc-squared, Fo-squared, sigma(Fo-squared) and status flag 
# 
data_I
_shelx_title ' 101206c in P2(1)/c' 
_shelx_refln_list_code          4 
_shelx_F_calc_maximum      465.33 
_exptl_crystal_F_000      1160.00 
_reflns_d_resolution_high  0.8403 
 
loop_ 
 _symmetry_equiv_pos_as_xyz 
 'x, y, z' 
 '-x, y+1/2, -z+1/2' 
 '-x, -y, -z' 
 'x, -y-1/2, z-1/2' 
 
_cell_length_a    12.3832 
_cell_length_b     8.4001 
_cell_length_c    20.6394 
_cell_angle_alpha  90.000 
_cell_angle_beta  107.316 
_cell_angle_gamma  90.000 
 
_shelx_F_squared_multiplier     1.000 
 
loop_ 
 _refln_index_h 
 _refln_index_k 
 _refln_index_l 
 _refln_F_squared_calc 
 _refln_F_squared_meas 
 _refln_F_squared_sigma 
 _refln_observed_status 
   2   0   0    10531.91    11468.24    227.60 o 
   3   0   0     3388.46     3353.72     83.28 o 
   4   0   0    64197.93    65877.90   1248.97 o 
   5   0   0     2242.96     2351.11     84.61 o 
   6   0   0    11232.18    11342.42    252.11 o 
   7   0   0     7354.66     7777.22    239.74 o 
   8   0   0      524.83      626.75     80.94 o 
   9   0   0     9355.17     9546.09    346.45 o 
  10   0   0      499.60      536.73     98.11 o 
  11   0   0     2476.86     3093.37    419.55 o 
  12   0   0     1560.13     2028.16    218.41 o 
  13   0   0     1963.36     2845.05    400.75 o 
  14   0   0      673.04      846.88    340.35 o 
   1   1   0    11840.38    11808.68    291.63 o 
   2   1   0     6788.93     7151.96    157.25 o 
   3   1   0     6641.16     6833.65    117.89 o 
   4   1   0    87878.87    87058.55   1163.45 o 
   5   1   0    24242.80    24717.55    348.98 o 
   6   1   0     4924.90     5060.98    100.67 o 
   7   1   0    12484.56    12930.79    208.02 o 
   8   1   0    24974.58    24963.80    369.78 o 
   9   1   0     9068.59     9181.45    205.51 o 
  10   1   0      239.00      278.82     80.96 o 
  11   1   0       35.79     -129.62     86.41 o 
  12   1   0      632.24      651.91    150.82 o 
  13   1   0        3.72     -182.89    154.69 o 
   0   2   0    78762.65    70514.02   1626.22 o 
   1   2   0    93171.05    83394.91   1549.72 o 
   2   2   0       12.67       -9.32     21.91 o 
   3   2   0    32459.11    32791.55    634.91 o 
   4   2   0     8802.28     9050.72    160.20 o 
   5   2   0     8172.98     8065.67    152.04 o 
   6   2   0     3380.13     3329.63     94.58 o 
   7   2   0       16.64      -19.25     53.60 o 
   8   2   0     4156.35     3977.43    122.84 o 
   9   2   0      170.55      158.47     74.44 o 
  10   2   0      172.46      226.18     99.52 o 
  11   2   0     2144.52     2377.29    149.71 o 
  12   2   0     2998.72     3055.61    362.35 o 
  13   2   0       25.23      161.74    201.86 o 
   1   3   0     1981.37     1790.72     64.21 o 
   2   3   0      413.40      382.02     41.23 o 
   3   3   0    20933.04    20330.55    358.86 o 
   4   3   0    22569.67    23074.72    469.79 o 
   5   3   0     1130.28     1179.57     68.35 o 
   6   3   0     1475.34     1678.36    138.60 o 
   7   3   0    22148.31    22209.47    411.95 o 
   8   3   0     8023.83     8026.39    243.39 o 
   9   3   0     1094.87     1087.81    118.72 o 
  10   3   0      696.26      808.01    143.44 o 
  11   3   0     1476.02     1869.19    208.81 o 
  12   3   0        6.63      -90.10    177.90 o 
  13   3   0       30.44     -210.51    200.17 o 
   0   4   0    12421.49    13055.22    351.32 o 
   1   4   0    18918.79    18492.81    336.09 o 
   2   4   0     3960.53     3926.68    108.94 o 
   3   4   0     4706.61     4414.53    126.33 o 
   4   4   0     1667.39     1725.79    100.60 o 
   5   4   0     6232.75     6244.85    184.34 o 
   6   4   0        2.39       71.21     51.13 o 
   7   4   0      205.06      180.09    119.70 o 
   8   4   0     4434.94     4086.20    188.88 o 
   9   4   0      244.91      254.68    163.28 o 
  10   4   0        1.64        9.63    167.08 o 
  11   4   0     1000.33     1059.58    190.07 o 
  12   4   0      589.44      675.98    199.86 o 
   1   5   0       39.86       50.57     56.65 o 
   2   5   0     1493.22     1484.20     83.05 o 
   3   5   0      451.58      354.68     65.12 o 
   4   5   0      155.87      193.50     59.64 o 
   5   5   0       39.75       54.12     77.19 o 
   6   5   0     1932.72     2029.93    184.24 o 
   7   5   0     3095.92     2897.33    453.71 o 
   8   5   0     2184.75     2210.43    209.26 o 
   9   5   0      427.22      495.99    175.94 o 
  10   5   0      972.07      987.56    201.61 o 
  11   5   0      111.07      -10.98    190.62 o 
  12   5   0      125.17       24.52    185.82 o 
   0   6   0      361.29      557.57    183.88 o 
   1   6   0      298.18      254.04     79.04 o 
   2   6   0      507.50      680.21    108.57 o 
   3   6   0       70.09      114.56     96.25 o 
   4   6   0     2322.70     2583.85    248.12 o 
   5   6   0      246.18      260.86    143.37 o 
   6   6   0       16.90      133.17    148.71 o 
   7   6   0      393.17      354.83    161.87 o 
   8   6   0      797.73      944.00    188.42 o 
   9   6   0      103.70       29.31    137.53 o 
  10   6   0      516.55      608.98    196.23 o 
  11   6   0      292.47       41.41    204.06 o 
   1   7   0       60.86       31.88     88.91 o 
   2   7   0     1810.78     1963.74    151.76 o 
   3   7   0       61.48      202.60    113.03 o 
   4   7   0      170.28      234.45    154.74 o 
   5   7   0      167.64      216.40    170.36 o 
   6   7   0      700.00      530.36    180.67 o 
   7   7   0       71.08      304.92    174.34 o 
   8   7   0       41.73      -69.90    175.57 o 
   9   7   0        1.41       -8.41    192.32 o 
  10   7   0      293.78      185.61    210.33 o 
   0   8   0       37.93      250.86    237.33 o 
   1   8   0      217.79      194.17    132.26 o 
   2   8   0        4.56      -44.05    125.22 o 
   3   8   0       10.27        5.87    168.89 o 
   4   8   0       94.97      -99.95    167.27 o 
   5   8   0       32.54      123.02    163.68 o 
   6   8   0       17.55       54.92    186.47 o 
   7   8   0       12.49     -239.51    175.52 o 
   8   8   0       85.40      278.88    202.38 o 
   1   9   0       91.56      -35.62    179.98 o 
   2   9   0      262.41      432.57    198.49 o 
   3   9   0       16.07     -260.40    187.50 o 
   4   9   0      275.97      305.21    200.27 o 
   5   9   0      761.59      811.78    225.71 o 
   6   9   0        9.92       50.56    207.44 o 
 -14   1   1      462.15      482.40    249.66 o 
 -13   1   1      203.87       18.83    155.52 o 
 -12   1   1      591.83      633.32    153.65 o 
 -11   1   1        6.56      -39.94     93.69 o 
 -10   1   1      697.93      739.64     86.99 o 
  -9   1   1     1317.87     1446.61     81.06 o 
  -8   1   1     1950.47     2081.61     77.97 o 
  -7   1   1       95.06      107.37     41.62 o 
  -6   1   1     2330.34     2425.29     68.56 o 
  -5   1   1     5804.32     5626.08    109.89 o 
  -4   1   1      402.33      424.99     27.35 o 
  -3   1   1     9598.47    10117.80    182.91 o 
  -2   1   1     8964.10     9369.94    316.87 o 
  -1   1   1       80.72       82.55     18.41 o 
   0   1   1    10047.60    10304.46    249.74 o 
   1   1   1     5093.04     5573.93    164.46 o 
   2   1   1     3540.35     3583.60     74.46 o 
   3   1   1      398.28      421.69     27.39 o 
   4   1   1    14230.16    14802.52    236.59 o 
   5   1   1     9594.96     9726.61    154.04 o 
   6   1   1        6.18       -0.83     39.54 o 
   7   1   1      165.23      120.16     44.02 o 
   8   1   1     2928.52     3023.90     94.39 o 
   9   1   1      890.44     1064.40     74.31 o 
  10   1   1      886.27      979.46     97.94 o 
  11   1   1        5.80      -25.38     88.47 o 
  12   1   1      291.01      352.22    146.85 o 
  13   1   1      160.19      127.76    199.05 o 
 -13   2   1      105.51      -29.91    231.41 o 
 -12   2   1      343.96      198.38    124.58 o 
 -11   2   1      290.79      183.24    111.57 o 
 -10   2   1     3134.99     3707.80    160.68 o 
  -9   2   1        6.40        4.12     69.74 o 
  -8   2   1        3.45      -69.67     59.79 o 
  -7   2   1     1682.43     1636.24     90.68 o 
  -6   2   1    17000.25    16940.34    283.21 o 
  -5   2   1      238.96      283.76     40.84 o 
  -4   2   1      198.02      198.65     50.97 o 
  -3   2   1    11139.67    10932.99    231.94 o 
  -2   2   1        6.34       66.06     30.28 o 
  -1   2   1    62519.01    58375.11    954.68 o 
   0   2   1    18071.41    18331.92    350.02 o 
   1   2   1    41168.34    40586.11    717.67 o 
   2   2   1      261.05      265.23     38.24 o 
   3   2   1    42665.30    42141.47    805.75 o 
   4   2   1      131.71      163.09     45.19 o 
   5   2   1     1540.73     1574.58    112.18 o 
   6   2   1      640.79      680.79     57.19 o 
   7   2   1     4275.85     4406.79    119.85 o 
   8   2   1      961.72      945.41     83.90 o 
   9   2   1      143.16      200.36     78.75 o 
  10   2   1     3523.05     3889.02    162.23 o 
  11   2   1      275.16      246.37    115.63 o 
  12   2   1     1061.14     1357.32    161.62 o 
  13   2   1       63.00       19.27    280.50 o 
 -13   3   1       61.67       39.10    194.54 o 
 -12   3   1        3.53      -70.40    137.72 o 
 -11   3   1       11.36     -103.92    106.95 o 
 -10   3   1      457.94      453.75    100.84 o 
  -9   3   1       48.71       38.62     90.25 o 
  -8   3   1       21.44     -117.60     78.40 o 
  -7   3   1      919.64      842.04     69.31 o 
  -6   3   1     1786.59     1751.26    100.76 o 
  -5   3   1     9765.82     9861.83    232.42 o 
  -4   3   1     2348.92     2256.44    109.39 o 
  -3   3   1     5407.00     5226.80    137.69 o 
  -2   3   1    11276.76    10894.78    204.25 o 
  -1   3   1    16731.49    16319.13    289.79 o 
   0   3   1     2295.19     2284.57     71.46 o 
   1   3   1       61.93       79.67     35.38 o 
   2   3   1     1428.98     1496.17     62.50 o 
   3   3   1     6983.90     7256.70    153.65 o 
   4   3   1     2257.31     2117.17     93.89 o 
   5   3   1     9663.02     9414.60    199.09 o 
   6   3   1     9271.56     9012.82    198.30 o 
   7   3   1    13214.66    13094.63    271.44 o 
   8   3   1     2676.28     2743.86    123.29 o 
   9   3   1     1078.84     1211.19    135.24 o 
  10   3   1     2673.62     2944.22    222.47 o 
  11   3   1     2246.25     1967.11    221.55 o 
  12   3   1      187.11     -245.16    182.11 o 
  13   3   1      119.42      -99.07    199.06 o 
 -13   4   1      332.98      -79.16    246.97 o 
 -12   4   1       29.88     -109.45    189.67 o 
 -11   4   1     1179.81     1167.54    207.35 o 
 -10   4   1      221.04      252.34    167.55 o 
  -9   4   1     3397.37     3697.43    199.77 o 
  -8   4   1       60.51     -138.47     94.42 o 
  -7   4   1     1258.74     1422.66    120.30 o 
  -6   4   1      552.74      605.91     75.18 o 
  -5   4   1     4343.00     4271.68    115.91 o 
  -4   4   1      346.20      428.53     53.05 o 
  -3   4   1        1.01      -32.08     41.13 o 
  -2   4   1    32036.47    30671.83    529.18 o 
  -1   4   1     5892.43     5654.20    133.59 o 
   0   4   1        6.91       21.92     43.06 o 
   1   4   1     6758.40     6499.70    149.40 o 
   2   4   1    34914.95    34357.07    592.36 o 
   3   4   1     7317.85     7193.64    202.30 o 
   4   4   1     1732.11     1722.73     78.43 o 
   5   4   1      122.21       58.04     80.82 o 
   6   4   1     6439.93     6549.05    169.04 o 
   7   4   1     1267.35     1156.54    110.82 o 
   8   4   1      159.55       16.00    119.79 o 
   9   4   1      932.68      949.13    177.24 o 
  10   4   1      359.30      290.58    178.62 o 
  11   4   1     3720.72     4000.23    427.05 o 
  12   4   1       42.34     -179.37    184.97 o 
 -12   5   1       94.72       15.55    208.43 o 
 -11   5   1       23.87      172.54    194.57 o 
 -10   5   1        3.97     -243.28    171.47 o 
  -9   5   1        6.40       55.23    171.38 o 
  -8   5   1      533.59      665.08    124.64 o 
  -7   5   1     1582.86     1661.90    178.64 o 
  -6   5   1     7318.15     7237.50    283.72 o 
  -5   5   1     1664.71     1675.20    116.87 o 
  -4   5   1     4327.89     4305.00    222.97 o 
  -3   5   1     4504.69     4339.36    148.79 o 
  -2   5   1     6375.74     5922.22    149.27 o 
  -1   5   1      362.20      429.06     76.51 o 
   0   5   1     2980.41     2879.06    106.17 o 
   1   5   1      973.27     1157.18     95.32 o 
   2   5   1      455.40      455.27     83.72 o 
   3   5   1     7167.04     6925.98    191.26 o 
   4   5   1      776.11      938.09     74.72 o 
   5   5   1      294.56      348.11     90.67 o 
   6   5   1    11156.44    10970.28    289.33 o 
   7   5   1     7648.95     7664.18    420.75 o 
   8   5   1       49.88       63.53    151.31 o 
   9   5   1       24.09     -108.63    231.59 o 
  10   5   1     3286.29     3284.91    249.22 o 
  11   5   1      934.88     1118.65    231.45 o 
 -11   6   1      267.26      562.95    215.84 o 
 -10   6   1      812.66      526.16    250.03 o 
  -9   6   1      464.21      277.43    172.88 o 
  -8   6   1       12.27      227.34    148.92 o 
  -7   6   1     1359.35     1296.24    308.29 o 
  -6   6   1      880.72     1197.45    167.01 o 
  -5   6   1      208.29      147.53    172.03 o 
  -4   6   1      180.33       78.08     83.11 o 
  -3   6   1     1028.41     1118.15    116.74 o 
  -2   6   1     2720.27     2694.85    152.50 o 
  -1   6   1     1805.66     1989.63    105.70 o 
   0   6   1      465.12      507.87     83.68 o 
   1   6   1     2536.91     2662.19    121.54 o 
   2   6   1    16843.31    16617.42    343.95 o 
   3   6   1     6598.73     6500.45    204.72 o 
   4   6   1     1486.47     1533.91    162.68 o 
   5   6   1        3.24        0.76     94.65 o 
   6   6   1      739.45      934.44    211.12 o 
   7   6   1       99.09      141.32    151.02 o 
   8   6   1      261.61      269.62    182.20 o 
   9   6   1      646.04      467.06    222.70 o 
  10   6   1     1053.56     1027.07    370.36 o 
  11   6   1      742.91     1004.72    214.01 o 
 -10   7   1       85.68      315.22    235.30 o 
  -9   7   1      491.69      833.02    208.58 o 
  -8   7   1        0.76      117.70    181.43 o 
  -7   7   1      107.42      157.03    148.30 o 
  -6   7   1     1751.68     1832.11    210.36 o 
  -5   7   1     3438.83     3609.93    264.20 o 
  -4   7   1       95.75      -24.39    145.38 o 
  -3   7   1       73.51       58.01    110.90 o 
  -2   7   1     1473.27     1525.27    231.60 o 
  -1   7   1     2584.71     2714.54    235.14 o 
   0   7   1        5.83      -43.02     88.90 o 
   1   7   1       44.66       62.96     88.40 o 
   2   7   1      161.56       37.17    139.50 o 
   3   7   1        6.96       52.68    109.26 o 
   4   7   1      294.74      351.41    116.79 o 
   5   7   1     1463.43     1613.84    210.75 o 
   6   7   1     2399.97     2195.11    216.02 o 
   7   7   1      916.91     1141.80    207.92 o 
   8   7   1       53.85      141.31    186.62 o 
   9   7   1      735.68      913.94    221.20 o 
  -8   8   1       52.17        9.63    179.38 o 
  -7   8   1       98.55       11.83    194.92 o 
  -6   8   1      278.34      713.61    199.12 o 
  -5   8   1      136.51      -96.31    172.21 o 
  -4   8   1       63.59        6.61    175.70 o 
  -3   8   1      331.35      473.88    161.55 o 
  -2   8   1        1.00      -51.37    121.78 o 
  -1   8   1     1916.75     2060.13    225.53 o 
   0   8   1      221.25      278.48    127.17 o 
   1   8   1      145.58      169.09    130.51 o 
   2   8   1      304.17      359.43    138.39 o 
   3   8   1     3553.90     3519.02    200.72 o 
   4   8   1      112.60      193.54    168.21 o 
   5   8   1       71.84     -141.81    171.11 o 
   6   8   1      303.98      311.87    260.77 o 
   7   8   1      150.21      358.94    206.65 o 
   8   8   1        1.04      102.07    208.82 o 
  -6   9   1      277.20      568.78    220.86 o 
  -5   9   1      368.01      420.48    204.68 o 
  -4   9   1      203.87       15.41    308.11 o 
  -3   9   1        5.20      -15.06    191.20 o 
  -2   9   1      280.93      317.53    194.35 o 
  -1   9   1       72.73       -1.85    185.39 o 
   0   9   1        3.40     -120.99    185.97 o 
   1   9   1       25.04      271.73    185.98 o 
   2   9   1       86.41      177.12    277.54 o 
   3   9   1       95.69       25.29    184.65 o 
   4   9   1       66.94      182.72    225.85 o 
   5   9   1      178.03      322.77    198.68 o 
 -14   0   2     1961.77     2555.28    384.81 o 
 -13   0   2       95.78      126.73    290.51 o 
 -12   0   2     4247.03     4612.27    270.01 o 
 -11   0   2      317.02      249.93    145.44 o 
 -10   0   2     2315.90     2616.93    139.95 o 
  -9   0   2     1290.97     1357.98    103.94 o 
  -8   0   2     1246.05     1308.15    111.74 o 
  -7   0   2    15436.02    15627.77    339.25 o 
  -6   0   2      806.51      956.44    142.30 o 
  -5   0   2    28638.14    29838.76    587.67 o 
  -4   0   2     1156.69     1245.81     58.75 o 
  -3   0   2     6712.62     6917.00    150.67 o 
  -2   0   2     4931.59     4819.50    186.20 o 
   1   0   2     4303.64     4498.42    168.78 o 
   2   0   2    38978.05    39996.53    759.86 o 
   3   0   2     1304.68     1239.15     53.53 o 
   4   0   2    97359.89    94906.22   1791.81 o 
   5   0   2     5402.97     5467.97    142.76 o 
   6   0   2    26329.06    26472.12    534.87 o 
   7   0   2     3749.36     3711.64    135.54 o 
   8   0   2     2934.66     2868.03    132.32 o 
   9   0   2     3859.54     3720.93    159.73 o 
  10   0   2      757.85      702.15    109.79 o 
  11   0   2     2146.89     2130.86    157.01 o 
  12   0   2     3564.97     4161.75    279.67 o 
  13   0   2     6014.64     6367.27    514.32 o 
 -14   1   2      529.03      629.29    238.75 o 
 -13   1   2      417.16      322.44    167.98 o 
 -12   1   2       96.63      -89.76    123.15 o 
 -11   1   2     1076.39     1329.17    120.86 o 
 -10   1   2     3506.36     3472.00    127.31 o 
  -9   1   2     2039.62     2115.35    101.82 o 
  -8   1   2      182.84      115.77     49.03 o 
  -7   1   2       51.11       46.81     39.58 o 
  -6   1   2    22698.48    23486.75    337.82 o 
  -5   1   2      292.61      324.51     30.91 o 
  -4   1   2      602.79      611.61     51.64 o 
  -3   1   2    41286.86    40762.54   1171.31 o 
  -2   1   2    20145.72    20829.97    408.65 o 
  -1   1   2     3032.67     3143.45     74.46 o 
   0   1   2     2832.01     3094.31     90.10 o 
   1   1   2      197.57      232.71     24.21 o 
   2   1   2    15103.59    15850.27    529.51 o 
   3   1   2     2777.82     2888.94     71.89 o 
   4   1   2    10853.71    10620.98    178.36 o 
   5   1   2     5041.11     5048.82    108.22 o 
   6   1   2      693.05      700.64     47.91 o 
   7   1   2     1645.13     1716.25     69.03 o 
   8   1   2    29594.36    29984.88    437.85 o 
   9   1   2    23787.87    24413.78    440.26 o 
  10   1   2     1696.32     1897.14    137.87 o 
  11   1   2        8.37     -132.66     93.91 o 
  12   1   2     2258.37     2647.71    196.19 o 
  13   1   2     1562.05     1712.72    244.03 o 
 -14   2   2      838.78      974.23    244.31 o 
 -13   2   2     1687.82     2004.45    450.14 o 
 -12   2   2       60.59      100.84    119.68 o 
 -11   2   2      161.49      109.82    109.18 o 
 -10   2   2      480.61      461.75    102.93 o 
  -9   2   2      234.95      219.19     83.61 o 
  -8   2   2     1788.87     1727.63     88.36 o 
  -7   2   2     5784.82     5954.85    137.47 o 
  -6   2   2        1.61      -16.00     43.07 o 
  -5   2   2      275.36      329.54     39.71 o 
  -4   2   2     4622.67     4481.04    103.25 o 
  -3   2   2      620.14      609.14     37.52 o 
  -2   2   2      477.58      503.86     34.19 o 
  -1   2   2     9607.33     9724.42    275.90 o 
   0   2   2    22344.44    22092.36    602.40 o 
   1   2   2    74265.80    71366.38   1166.63 o 
   2   2   2    21095.94    21421.74    423.08 o 
   3   2   2       48.07       61.33     42.04 o 
   4   2   2     4922.63     4600.43    110.73 o 
   5   2   2    36803.54    36573.59    621.26 o 
   6   2   2     6000.50     6078.67    147.18 o 
   7   2   2      579.44      656.44     73.71 o 
   8   2   2     3865.21     3639.83    169.25 o 
   9   2   2      376.29      386.17     89.12 o 
  10   2   2      251.01      199.35    100.40 o 
  11   2   2      771.90      935.62    184.59 o 
  12   2   2     3162.00     2890.86    251.09 o 
  13   2   2     1371.89     1679.84    297.73 o 
 -13   3   2      294.82      358.91    438.45 o 
 -12   3   2      177.97      205.86    152.62 o 
 -11   3   2      741.15      737.43    123.49 o 
 -10   3   2        9.10      -34.65    100.18 o 
  -9   3   2     2114.54     2336.65    130.95 o 
  -8   3   2      266.58      164.98     85.28 o 
  -7   3   2     8183.87     8404.97    204.94 o 
  -6   3   2      197.29      171.52     57.39 o 
  -5   3   2     7246.18     7135.82    136.15 o 
  -4   3   2      241.15      234.30     34.70 o 
  -3   3   2    13469.58    13027.20    237.80 o 
  -2   3   2       13.14       99.15     45.60 o 
  -1   3   2     8097.43     8138.48    161.27 o 
   0   3   2     5333.69     5206.93    118.60 o 
   1   3   2    10599.91    11119.03    213.18 o 
   2   3   2     5163.46     5346.08    121.40 o 
   3   3   2     9128.45     9001.93    212.64 o 
   4   3   2       42.48      -12.78     44.53 o 
   5   3   2     1509.02     1544.77     78.86 o 
   6   3   2     2648.83     2627.42    156.63 o 
   7   3   2     8957.42     8558.64    201.68 o 
   8   3   2     4754.06     4713.39    156.57 o 
   9   3   2     4935.52     4923.42    253.87 o 
  10   3   2     5603.76     5560.87    285.56 o 
  11   3   2      864.05      681.05    191.59 o 
  12   3   2       98.85      380.28    193.10 o 
  13   3   2     1270.72     1033.14    239.24 o 
 -13   4   2     1719.32     1912.88    254.80 o 
 -12   4   2       22.83       37.03    190.31 o 
 -11   4   2       18.95     -100.85    174.63 o 
 -10   4   2       12.25        6.50    123.52 o 
  -9   4   2      866.43      994.40    137.05 o 
  -8   4   2      222.09      303.79    105.80 o 
  -7   4   2     1231.96     1236.35    121.69 o 
  -6   4   2        5.41     -129.61    139.51 o 
  -5   4   2     1192.08     1236.39     67.33 o 
  -4   4   2     2446.83     2265.33     84.58 o 
  -3   4   2     2943.85     2810.46    125.74 o 
  -2   4   2      528.65      578.67     61.18 o 
  -1   4   2      150.86      127.04     46.05 o 
   0   4   2      444.28      491.23     54.89 o 
   1   4   2    26596.14    26781.30    471.31 o 
   2   4   2     1250.43     1858.60    393.38 o 
   3   4   2      107.85      100.42     47.24 o 
   4   4   2      955.92     1100.36     71.01 o 
   5   4   2     9662.25     9843.85    282.12 o 
   6   4   2      941.90     1016.88     82.20 o 
   7   4   2      961.83      868.24    115.08 o 
   8   4   2      322.78      232.49    151.24 o 
   9   4   2      894.57      940.50    153.74 o 
  10   4   2       58.95      -73.13    160.07 o 
  11   4   2      688.38      927.85    350.81 o 
  12   4   2      451.76      311.85    212.11 o 
 -12   5   2        1.10      -63.26    220.94 o 
 -11   5   2       95.85      166.09    273.93 o 
 -10   5   2      460.52      350.88    182.64 o 
  -9   5   2      133.78       37.25    122.03 o 
  -8   5   2       40.40       92.73    104.59 o 
  -7   5   2     1174.50     1181.10    163.50 o 
  -6   5   2     2398.30     2603.39    192.39 o 
  -5   5   2        3.70      -37.92     78.39 o 
  -4   5   2      254.04      129.19     81.61 o 
  -3   5   2      195.72      227.63     53.07 o 
  -2   5   2     3735.01     3595.79    133.82 o 
  -1   5   2     2820.75     2837.33    105.38 o 
   0   5   2       47.40       69.99     73.54 o 
   1   5   2       25.83       48.35     59.20 o 
   2   5   2      437.94      412.59     68.79 o 
   3   5   2     1029.68     1042.04     76.40 o 
   4   5   2      423.50      393.34     67.05 o 
   5   5   2     1250.95     1275.62    115.73 o 
   6   5   2       43.06      143.84     91.38 o 
   7   5   2       29.03     -135.44    132.17 o 
   8   5   2       38.41       14.80    157.37 o 
   9   5   2      205.01      229.11    153.47 o 
  10   5   2      193.36      224.24    207.51 o 
  11   5   2      183.00       30.08    222.14 o 
 -11   6   2       65.92       35.60    185.56 o 
 -10   6   2      114.61      250.30    184.97 o 
  -9   6   2       32.99       64.25    170.12 o 
  -8   6   2     1896.70     2016.59    265.87 o 
  -7   6   2        0.79       65.92    172.86 o 
  -6   6   2      128.61      131.74    149.63 o 
  -5   6   2      349.75      186.55    129.53 o 
  -4   6   2     3034.50     2982.09    150.20 o 
  -3   6   2      105.48       -0.36     86.56 o 
  -2   6   2      704.68      794.93    156.15 o 
  -1   6   2     1841.55     1742.43    199.61 o 
   0   6   2     3588.56     3646.40    133.29 o 
   1   6   2       18.13        8.98     72.68 o 
   2   6   2     2807.51     2774.95    122.10 o 
   3   6   2     2485.39     2321.29    115.08 o 
   4   6   2      380.00      309.67    102.13 o 
   5   6   2      280.77      290.89    107.56 o 
   6   6   2     2280.65     2731.89    216.87 o 
   7   6   2      464.12      647.27    176.01 o 
   8   6   2        7.23     -117.07    133.15 o 
   9   6   2       67.77      110.03    157.31 o 
  10   6   2      585.68      791.68    290.60 o 
 -10   7   2      115.60       74.55    196.44 o 
  -9   7   2        1.30     -221.81    182.45 o 
  -8   7   2      435.18      380.97    283.37 o 
  -7   7   2        0.10     -128.11    153.41 o 
  -6   7   2     1020.56      973.63    177.75 o 
  -5   7   2      473.87      453.07    158.05 o 
  -4   7   2      361.19      476.06    156.64 o 
  -3   7   2      291.99      369.67    117.53 o 
  -2   7   2      100.92       69.79    109.65 o 
  -1   7   2      560.88      559.07    122.04 o 
   0   7   2      739.84      778.59    102.88 o 
   1   7   2      189.57      133.76     91.91 o 
   2   7   2      636.16      583.79    119.30 o 
   3   7   2     1067.53      946.68    133.01 o 
   4   7   2       47.70      -23.20    111.62 o 
   5   7   2       70.31     -112.77    150.57 o 
   6   7   2      646.39      922.80    189.88 o 
   7   7   2      528.00      581.76    191.69 o 
   8   7   2        1.07      233.56    184.66 o 
   9   7   2       90.42       96.60    185.53 o 
  -8   8   2      111.54      128.51    199.79 o 
  -7   8   2      440.88      274.06    197.70 o 
  -6   8   2       71.94       24.92    171.71 o 
  -5   8   2      144.67     -112.76    335.07 o 
  -4   8   2      140.73      285.75    180.81 o 
  -3   8   2      640.50      614.12    181.32 o 
  -2   8   2       25.01        8.16    131.42 o 
  -1   8   2       28.62      100.06    129.03 o 
   0   8   2      268.67      210.88    133.08 o 
   1   8   2       33.74       20.85    121.90 o 
   2   8   2       48.25      -65.02    124.28 o 
   3   8   2      745.55      901.25    144.62 o 
   4   8   2      584.46      732.70    191.44 o 
   5   8   2      290.85      306.87    173.44 o 
   6   8   2      293.50      206.60    309.78 o 
   7   8   2       19.31     -167.63    198.69 o 
   8   8   2        3.38      -30.08    365.08 o 
  -6   9   2       10.52      227.21    211.49 o 
  -5   9   2      541.53      391.59    213.56 o 
  -4   9   2       90.25      343.23    206.77 o 
  -3   9   2       35.99      -22.93    194.01 o 
  -2   9   2        8.05       85.19    189.62 o 
  -1   9   2      724.69      678.65    289.77 o 
   0   9   2      504.13      656.24    310.33 o 
   1   9   2      256.20      411.83    194.55 o 
   2   9   2       19.31       26.24    187.16 o 
   3   9   2      408.50      439.02    264.01 o 
   4   9   2      110.96       72.25    336.73 o 
   5   9   2      194.02      171.20    208.55 o 
 -14   1   3        2.16     -173.25    194.38 o 
 -13   1   3      638.74      529.36    168.09 o 
 -12   1   3      562.53      588.43    144.44 o 
 -11   1   3     1758.40     1751.65    153.67 o 
 -10   1   3      655.48      690.06     88.29 o 
  -9   1   3      596.63      502.75     76.05 o 
  -8   1   3     4377.00     4475.88    107.93 o 
  -7   1   3     6784.47     7269.44    203.78 o 
  -6   1   3     1095.32     1075.43     48.98 o 
  -5   1   3     5098.88     5186.19     95.22 o 
  -4   1   3     4971.95     5124.16    171.82 o 
  -3   1   3      753.90      708.78     44.74 o 
  -2   1   3     1861.81     2120.14     63.31 o 
  -1   1   3    11217.26    11453.98    229.77 o 
   0   1   3     2847.96     2895.57     72.12 o 
   1   1   3    15810.75    16230.45    317.05 o 
   2   1   3    15148.91    14382.16    288.27 o 
   3   1   3     1155.41     1255.07     50.47 o 
   4   1   3      223.48      342.52     38.75 o 
   5   1   3     2891.18     2839.74     87.02 o 
   6   1   3       88.73       61.64     46.53 o 
   7   1   3     1420.73     1380.78     76.35 o 
   8   1   3     3030.26     2987.29    188.80 o 
   9   1   3     3316.13     3492.98    127.97 o 
  10   1   3       29.60      -26.14     88.79 o 
  11   1   3      211.66      218.99    125.19 o 
  12   1   3      662.16      671.38    180.91 o 
  13   1   3      228.29       29.46    293.47 o 
 -14   2   3       77.81      290.75    198.90 o 
 -13   2   3      533.80      666.04    169.11 o 
 -12   2   3       64.86      125.88    138.57 o 
 -11   2   3     3124.99     3560.65    229.32 o 
 -10   2   3      892.88     1025.18    109.36 o 
  -9   2   3      924.74     1073.00    103.29 o 
  -8   2   3      120.40       67.90     61.77 o 
  -7   2   3        5.26       -3.49     51.28 o 
  -6   2   3    17499.11    18058.30    300.01 o 
  -5   2   3      641.36      610.67     49.84 o 
  -4   2   3      424.06      350.93     50.12 o 
  -3   2   3      672.64      723.93     52.78 o 
  -2   2   3    23761.66    22098.77    544.92 o 
  -1   2   3     2217.03     2306.70     61.90 o 
   0   2   3     2206.45     2266.51     63.29 o 
   1   2   3       12.50       -6.04     29.34 o 
   2   2   3      379.50      382.06     43.02 o 
   3   2   3    11722.38    11496.72    271.78 o 
   4   2   3      143.62      117.37     39.63 o 
   5   2   3       84.10      208.20    127.22 o 
   6   2   3       31.57       49.94     48.87 o 
   7   2   3    12166.61    12256.99    251.71 o 
   8   2   3      723.35      786.54     87.33 o 
   9   2   3       11.55        0.26     84.63 o 
  10   2   3     1073.78     1049.72    189.56 o 
  11   2   3        7.50      -99.25    143.21 o 
  12   2   3      572.97      744.03    226.22 o 
  13   2   3      342.98      475.30    201.35 o 
 -13   3   3      148.69       15.03    160.48 o 
 -12   3   3       84.74      -74.58    116.68 o 
 -11   3   3      472.26      634.91    124.87 o 
 -10   3   3     2204.46     2543.77    143.41 o 
  -9   3   3      149.57      325.78     90.35 o 
  -8   3   3      210.64      205.39     81.79 o 
  -7   3   3     4318.97     4261.11    180.24 o 
  -6   3   3     1480.00     1478.75     61.35 o 
  -5   3   3      163.26      173.67     44.83 o 
  -4   3   3     5236.25     5072.22    178.21 o 
  -3   3   3       52.36       33.82     46.93 o 
  -2   3   3     6012.46     5798.47    123.62 o 
  -1   3   3       84.57      107.65     37.03 o 
   0   3   3     1265.35     1351.62     61.20 o 
   1   3   3      587.92      560.56     47.86 o 
   2   3   3     1405.78     1317.71    136.30 o 
   3   3   3    12593.76    12393.94    275.72 o 
   4   3   3      180.22      167.00     61.00 o 
   5   3   3      489.28      546.94    116.33 o 
   6   3   3      315.42      335.47     67.35 o 
   7   3   3     1465.76     1470.92    122.78 o 
   8   3   3      291.14      351.20    100.17 o 
   9   3   3     1321.53     1714.94    181.85 o 
  10   3   3     1871.76     2190.38    218.52 o 
  11   3   3     1740.75     1755.76    350.35 o 
  12   3   3      170.30      288.54    199.84 o 
 -13   4   3        9.77      -55.50    203.63 o 
 -12   4   3       22.81     -135.45    166.78 o 
 -11   4   3       85.90      -34.80    113.30 o 
 -10   4   3     1870.99     1700.83    147.27 o 
  -9   4   3      310.14      265.57    100.14 o 
  -8   4   3        1.06      -22.34     86.09 o 
  -7   4   3     4291.49     4273.78    223.88 o 
  -6   4   3     1941.06     2040.00    163.41 o 
  -5   4   3     8184.43     7832.01    305.38 o 
  -4   4   3        1.34      -44.84     36.26 o 
  -3   4   3     6536.03     6491.68    143.83 o 
  -2   4   3      166.48      177.07     43.64 o 
  -1   4   3     9978.10    10324.88    209.08 o 
   0   4   3     1750.27     1792.76     80.85 o 
   1   4   3      146.76       43.08     49.49 o 
   2   4   3    12705.38    12635.69    263.14 o 
   3   4   3      979.85     1011.18     68.64 o 
   4   4   3     6338.43     6088.53    179.03 o 
   5   4   3       10.12       16.12     68.59 o 
   6   4   3     5663.83     5602.55    232.56 o 
   7   4   3      242.32      209.98     99.21 o 
   8   4   3     1839.83     1617.53    191.94 o 
   9   4   3       29.23     -147.87    156.73 o 
  10   4   3       36.43     -128.84    170.70 o 
  11   4   3     1442.78     1748.31    228.27 o 
  12   4   3       42.97     -206.82    207.27 o 
 -12   5   3      482.43      691.50    201.77 o 
 -11   5   3      675.26      586.58    182.52 o 
 -10   5   3      409.38      480.28    444.84 o 
  -9   5   3     1861.73     2296.79    196.02 o 
  -8   5   3     1580.83     1589.46    224.46 o 
  -7   5   3      536.39      528.95    213.43 o 
  -6   5   3     1170.57     1205.22    156.84 o 
  -5   5   3      574.43      544.93    129.76 o 
  -4   5   3     3816.30     3731.17    152.55 o 
  -3   5   3      916.12      923.33     71.05 o 
  -2   5   3     2127.72     2257.15     97.16 o 
  -1   5   3     1613.05     1774.32    191.12 o 
   0   5   3     5053.29     5050.11    141.29 o 
   1   5   3     8141.85     8357.99    194.11 o 
   2   5   3     1224.41     1230.86     85.70 o 
   3   5   3     1004.86     1185.21     86.34 o 
   4   5   3     2466.57     2543.11    107.22 o 
   5   5   3     1700.26     1922.56    183.56 o 
   6   5   3     2505.49     2532.04    164.92 o 
   7   5   3     1552.39     1471.43    184.75 o 
   8   5   3       33.44       47.98    140.54 o 
   9   5   3       41.84     -245.01    163.34 o 
  10   5   3     3386.56     3017.47    268.70 o 
  11   5   3     1216.94     1201.62    334.60 o 
 -11   6   3       55.43      422.25    211.44 o 
 -10   6   3      391.86      402.43    206.58 o 
  -9   6   3       34.83       74.31    171.42 o 
  -8   6   3       94.03      266.67    169.36 o 
  -7   6   3      800.54      722.93    166.70 o 
  -6   6   3      449.13      357.64    147.47 o 
  -5   6   3      699.59      463.05    146.27 o 
  -4   6   3      186.89      143.52    106.56 o 
  -3   6   3     3323.42     3344.01    195.41 o 
  -2   6   3      612.24      634.18    105.44 o 
  -1   6   3      532.38      659.18     83.53 o 
   0   6   3     1107.79     1158.89     93.52 o 
   1   6   3       13.46     -103.57     73.31 o 
   2   6   3     1606.88     1628.15    103.16 o 
   3   6   3     1454.19     1360.90     99.30 o 
   4   6   3     2120.48     2244.21    370.84 o 
   5   6   3     1211.13     1347.59    132.43 o 
   6   6   3     1057.64     1212.86    187.94 o 
   7   6   3      334.61      244.87    187.50 o 
   8   6   3      863.52      674.39    188.13 o 
   9   6   3       94.23      203.34    181.38 o 
  10   6   3        1.51      267.29    209.13 o 
 -10   7   3      167.36      417.82    210.00 o 
  -9   7   3        1.01       20.84    189.33 o 
  -8   7   3        7.95      147.86    183.78 o 
  -7   7   3      689.28      970.85    190.55 o 
  -6   7   3       17.95      -96.55    151.92 o 
  -5   7   3       38.78      110.83    161.95 o 
  -4   7   3       70.11       18.82    151.17 o 
  -3   7   3      978.98      896.70    184.81 o 
  -2   7   3      533.35      229.35    120.52 o 
  -1   7   3     1095.37     1203.94    137.53 o 
   0   7   3       93.72      102.44     93.27 o 
   1   7   3      564.09      524.53     98.54 o 
   2   7   3      825.71      898.53    105.06 o 
   3   7   3      128.99      215.18    121.58 o 
   4   7   3     1103.00     1112.99    140.56 o 
   5   7   3       28.50      178.20    164.69 o 
   6   7   3       47.03       75.20    166.87 o 
   7   7   3       13.39     -258.21    172.14 o 
   8   7   3      565.73      733.41    210.80 o 
   9   7   3       58.73       78.98    206.59 o 
  -8   8   3       22.12       82.71    204.36 o 
  -7   8   3       55.05       -0.52    178.46 o 
  -6   8   3      409.43      678.76    195.13 o 
  -5   8   3       44.64      101.09    187.56 o 
  -4   8   3        1.55      129.72    180.84 o 
  -3   8   3        6.12      -96.82    171.06 o 
  -2   8   3      587.81      889.60    198.83 o 
  -1   8   3      412.41      259.30    137.10 o 
   0   8   3        9.45      -58.13    125.10 o 
   1   8   3        8.95     -169.62    162.68 o 
   2   8   3      377.87      318.88    130.59 o 
   3   8   3     2167.98     2346.79    184.02 o 
   4   8   3       56.73      173.59    182.96 o 
   5   8   3        0.42        1.12    181.73 o 
   6   8   3       22.96     -173.65    211.67 o 
   7   8   3      570.52      636.21    220.96 o 
  -6   9   3       38.25      280.43    228.30 o 
  -5   9   3       85.30       42.48    206.76 o 
  -4   9   3        1.50      -96.44    200.98 o 
  -3   9   3       15.03      -10.67    219.27 o 
  -2   9   3       52.00     -134.71    185.96 o 
  -1   9   3       47.63     -120.43    257.16 o 
   0   9   3       23.86     -178.70    194.54 o 
   1   9   3      127.16      174.27    200.58 o 
   2   9   3      418.51      468.83    200.43 o 
   3   9   3      119.67       12.40    198.00 o 
   4   9   3       44.66      111.04    206.90 o 
   5   9   3        3.19     -191.40    236.59 o 
 -14   0   4       82.14      856.15    320.52 o 
 -13   0   4     1323.89     1632.62    319.97 o 
 -12   0   4    16838.79    18560.45    812.79 o 
 -11   0   4     1299.80     1417.51    182.35 o 
 -10   0   4     1457.73     1598.57    168.05 o 
  -9   0   4        1.96      -28.42     71.79 o 
  -8   0   4    13114.15    12841.54    298.75 o 
  -7   0   4     1239.48     1501.45    132.97 o 
  -6   0   4    15662.82    16181.31    344.04 o 
  -5   0   4    25678.51    27056.40    571.70 o 
  -4   0   4     3101.46     3037.73     89.99 o 
  -3   0   4    34841.63    35905.02    690.18 o 
  -2   0   4    23195.83    22346.50    732.57 o 
  -1   0   4    29228.05    29669.22    956.75 o 
   1   0   4      489.46      464.16     86.52 o 
   2   0   4     7778.58     7775.35    206.96 o 
   3   0   4    27812.08    28570.11    682.37 o 
   4   0   4     1657.45     2028.14    156.46 o 
   5   0   4      144.87      128.40     54.45 o 
   6   0   4    22338.72    22374.17    466.07 o 
   7   0   4      854.96      860.46     86.47 o 
   8   0   4     2855.34     3028.59    145.05 o 
   9   0   4     1096.72     1305.65    122.21 o 
  10   0   4     1522.11     1511.08    140.09 o 
  11   0   4       12.87       15.20    141.97 o 
  12   0   4       11.12      161.37    252.71 o 
  13   0   4     1658.27     1407.33    340.16 o 
 -14   1   4     2076.86     2140.59    255.37 o 
 -13   1   4       75.14      178.73    201.59 o 
 -12   1   4      128.29       12.69    141.81 o 
 -11   1   4       24.69       -9.93    115.52 o 
 -10   1   4     5474.08     5423.18    174.11 o 
  -9   1   4     7368.13     7431.74    173.53 o 
  -8   1   4    19801.85    19793.87    302.46 o 
  -7   1   4     8151.18     7625.75    139.51 o 
  -6   1   4    11781.54    12026.52    189.17 o 
  -5   1   4    11104.55    11241.29    172.96 o 
  -4   1   4    12779.92    12597.13    227.37 o 
  -3   1   4    10887.93    10925.71    231.58 o 
  -2   1   4      425.70      426.12     37.34 o 
  -1   1   4      461.09      509.87     24.16 o 
   0   1   4      873.07     1031.80     46.08 o 
   1   1   4     5349.97     5284.82    136.18 o 
   2   1   4      405.57      440.23     41.01 o 
   3   1   4    23180.30    23240.15    396.08 o 
   4   1   4    13273.26    13825.22    252.56 o 
   5   1   4       63.94       69.31     45.12 o 
   6   1   4       27.87       85.30     54.02 o 
   7   1   4     3672.55     3765.07    126.49 o 
   8   1   4     2237.27     2057.00    109.01 o 
   9   1   4     2197.94     2502.31    197.03 o 
  10   1   4     1085.35     1090.47    133.16 o 
  11   1   4      678.86      666.33    141.08 o 
  12   1   4     1819.23     1885.29    179.13 o 
  13   1   4      670.26      996.03    329.04 o 
 -14   2   4      131.24      108.22    175.22 o 
 -13   2   4     2812.68     2923.24    262.94 o 
 -12   2   4     3917.45     3988.64    217.77 o 
 -11   2   4     6241.31     6819.44    217.48 o 
 -10   2   4      112.02       65.52     95.44 o 
  -9   2   4     1145.63     1287.33    115.70 o 
  -8   2   4       18.15      -60.79     59.71 o 
  -7   2   4    11157.46    11065.16    209.04 o 
  -6   2   4     2238.94     2390.21     81.56 o 
  -5   2   4    11468.48    11428.66    451.09 o 
  -4   2   4    26190.65    26564.60    534.77 o 
  -3   2   4     1043.11      940.04     88.44 o 
  -2   2   4     5626.87     5488.73    113.12 o 
  -1   2   4    16191.57    16068.54    248.63 o 
   0   2   4    25738.09    26116.03    505.63 o 
   1   2   4        2.96       28.95     32.87 o 
   2   2   4     1776.84     1906.16     77.70 o 
   3   2   4     1537.43     1618.42     59.96 o 
   4   2   4       11.71      109.26     67.52 o 
   5   2   4     9446.86     9596.92    196.96 o 
   6   2   4     1392.68     1465.19     82.50 o 
   7   2   4      915.84      968.24     83.64 o 
   8   2   4      964.77     1063.74     95.76 o 
   9   2   4      448.97      678.29    119.53 o 
  10   2   4        0.55       42.25    122.79 o 
  11   2   4        6.66     -194.81    160.09 o 
  12   2   4      681.28     1089.64    213.74 o 
 -13   3   4     1115.42     1220.56    190.18 o 
 -12   3   4      270.03      141.92    123.82 o 
 -11   3   4     1107.96     1080.69    156.07 o 
 -10   3   4       85.09       20.53     95.93 o 
  -9   3   4     9960.92    10194.98    352.40 o 
  -8   3   4     4487.69     4512.83    151.80 o 
  -7   3   4        8.52      -19.62     68.91 o 
  -6   3   4      451.08      410.49     77.73 o 
  -5   3   4    23448.05    21407.52    456.92 o 
  -4   3   4     7521.77     7175.00    156.97 o 
  -3   3   4      540.52      547.15     49.33 o 
  -2   3   4     5015.82     4958.04    112.50 o 
  -1   3   4     7140.47     7177.34    149.76 o 
   0   3   4      852.02      943.44     98.76 o 
   1   3   4       47.22        0.51     39.45 o 
   2   3   4    11922.81    12227.68    296.33 o 
   3   3   4       49.89       81.85     41.42 o 
   4   3   4     9323.43     9094.54    187.57 o 
   5   3   4      110.33      116.93     54.96 o 
   6   3   4     3459.52     3191.02    114.42 o 
   7   3   4      160.03      220.20     90.18 o 
   8   3   4      576.52      424.87    109.86 o 
   9   3   4     1512.31     1881.00    153.97 o 
  10   3   4     2133.23     1819.92    305.14 o 
  11   3   4      220.30      128.00    166.53 o 
  12   3   4       18.64      -71.78    176.71 o 
 -13   4   4     1759.79     1999.96    277.42 o 
 -12   4   4       82.19       94.03    129.76 o 
 -11   4   4     1869.70     2228.10    156.65 o 
 -10   4   4      195.87       88.10    103.52 o 
  -9   4   4     1024.50     1124.68    131.33 o 
  -8   4   4        6.45      -17.19     80.01 o 
  -7   4   4     1291.10     1329.28    120.02 o 
  -6   4   4     1540.62     1437.21    111.99 o 
  -5   4   4        4.26      -92.07     61.38 o 
  -4   4   4     4333.87     4491.01    219.26 o 
  -3   4   4     1498.60     1375.94     64.73 o 
  -2   4   4      202.57      241.14     49.23 o 
  -1   4   4     4024.24     4269.70    170.69 o 
   0   4   4     3948.85     4125.44    149.67 o 
   1   4   4     8738.13     8922.27    192.32 o 
   2   4   4      274.53      299.92     57.55 o 
   3   4   4     2145.15     2272.93     95.33 o 
   4   4   4     1126.15     1177.37     82.22 o 
   5   4   4     1824.99     1553.99    208.62 o 
   6   4   4      394.51      323.04    113.82 o 
   7   4   4     1178.30     1281.44    157.27 o 
   8   4   4      186.55      272.54    153.06 o 
   9   4   4      178.88      219.24    136.63 o 
  10   4   4      716.38      566.02    195.89 o 
  11   4   4       35.40     -177.74    187.75 o 
 -12   5   4      261.31      402.46    197.29 o 
 -11   5   4       40.52       82.83    176.32 o 
 -10   5   4      525.65      601.18    138.54 o 
  -9   5   4      603.47      577.29    133.83 o 
  -8   5   4      446.54      451.62    239.93 o 
  -7   5   4      229.88       45.06    137.31 o 
  -6   5   4      501.65      431.53    124.56 o 
  -5   5   4      956.81      713.29    109.90 o 
  -4   5   4     3540.92     3194.84    147.07 o 
  -3   5   4      341.48      302.82     88.16 o 
  -2   5   4      608.18      597.07     67.96 o 
  -1   5   4      863.49      902.48     74.99 o 
   0   5   4     1003.11     1068.72     83.10 o 
   1   5   4     1138.73     1182.31     86.17 o 
   2   5   4     1186.88     1335.94     89.37 o 
   3   5   4      404.77      407.67     70.99 o 
   4   5   4      228.20      254.37     71.65 o 
   5   5   4     1002.09      936.13    134.15 o 
   6   5   4       24.73       -1.10     89.72 o 
   7   5   4      603.28      594.01    167.46 o 
   8   5   4       15.14       87.93    163.30 o 
   9   5   4      745.86      492.53    191.18 o 
  10   5   4      185.43       86.30    230.11 o 
  11   5   4      239.29      230.81    216.60 o 
 -11   6   4       92.58       92.89    204.91 o 
 -10   6   4       47.32       39.77    188.10 o 
  -9   6   4      125.62      212.40    125.07 o 
  -8   6   4      908.10     1065.40    314.41 o 
  -7   6   4        2.99     -176.20    140.70 o 
  -6   6   4        6.44       13.81    140.57 o 
  -5   6   4     1233.49      854.48    225.48 o 
  -4   6   4     3298.76     2888.22    274.20 o 
  -3   6   4      229.72      153.24     99.36 o 
  -2   6   4     3195.77     3122.89    282.95 o 
  -1   6   4       50.13       10.20     73.34 o 
   0   6   4      586.97      580.24     84.92 o 
   1   6   4      159.52      231.29    109.96 o 
   2   6   4     2917.34     3225.72    136.10 o 
   3   6   4      122.04       80.35     76.54 o 
   4   6   4      191.52       97.92     78.44 o 
   5   6   4     1793.27     1739.73    143.41 o 
   6   6   4      128.55       68.88    165.91 o 
   7   6   4       86.63      -34.65    158.05 o 
   8   6   4       22.88      -18.60    172.32 o 
   9   6   4      559.84      522.05    201.52 o 
  10   6   4       12.89       23.56    318.95 o 
 -10   7   4      251.49      372.74    202.43 o 
  -9   7   4       25.54      -83.49    151.66 o 
  -8   7   4      159.17      359.69    291.80 o 
  -7   7   4        2.70       38.45    169.99 o 
  -6   7   4     1290.36     1444.65    206.94 o 
  -5   7   4      173.63      180.45    155.13 o 
  -4   7   4      133.30      -73.96    152.75 o 
  -3   7   4      431.18      336.34    217.14 o 
  -2   7   4      741.81      714.06    131.60 o 
  -1   7   4        1.94      -73.35    106.22 o 
   0   7   4     1215.10     1533.09    113.81 o 
   1   7   4     1932.10     2090.30    132.00 o 
   2   7   4      757.41      807.06    103.41 o 
   3   7   4       59.28       58.79    113.36 o 
   4   7   4     1187.33     1564.32    149.34 o 
   5   7   4      236.87      343.36    173.52 o 
   6   7   4      436.36      515.15    195.71 o 
   7   7   4      442.50      447.57    188.42 o 
   8   7   4       71.89      266.77    201.77 o 
   9   7   4       48.38     -274.04    201.27 o 
  -8   8   4       22.18     -118.09    176.60 o 
  -7   8   4        8.87       69.24    204.54 o 
  -6   8   4        7.91      172.11    331.92 o 
  -5   8   4        6.78      -68.44    186.71 o 
  -4   8   4      607.26      415.11    250.86 o 
  -3   8   4      784.32     1070.08    201.82 o 
  -2   8   4      168.38      228.79    174.56 o 
  -1   8   4      149.22      159.11    136.34 o 
   0   8   4      186.68      242.75    135.39 o 
   1   8   4      400.29      205.34    174.25 o 
   2   8   4      248.65      230.88    130.75 o 
   3   8   4      119.53      192.58    138.21 o 
   4   8   4      396.47      430.28    190.48 o 
   5   8   4        2.65     -136.65    184.53 o 
   6   8   4        2.25      119.07    197.32 o 
   7   8   4        0.91      -76.80    203.04 o 
  -6   9   4        2.24       46.06    220.07 o 
  -5   9   4        0.69      187.58    208.92 o 
  -4   9   4       69.84      171.09    204.90 o 
  -3   9   4        0.47       67.22    209.10 o 
  -2   9   4      103.05      139.82    195.60 o 
  -1   9   4       43.71      127.66    185.80 o 
   0   9   4      363.91      167.09    194.32 o 
   1   9   4       28.35       49.53    196.41 o 
   2   9   4      181.33      213.69    198.29 o 
   3   9   4       90.58      -78.56    316.82 o 
   4   9   4       32.23      202.47    196.87 o 
 -14   1   5      226.34       52.07    217.14 o 
 -13   1   5      473.00      417.06    185.80 o 
 -12   1   5      159.76       69.91    140.42 o 
 -11   1   5      620.81      535.87    130.83 o 
 -10   1   5        4.04      -85.48     84.94 o 
  -9   1   5      101.54      110.16     68.13 o 
  -8   1   5      893.54      847.24     73.10 o 
  -7   1   5     6724.68     6899.21    129.16 o 
  -6   1   5      356.83      319.39     33.26 o 
  -5   1   5        6.18       31.43     33.98 o 
  -4   1   5    16215.25    16425.69    289.35 o 
  -3   1   5    21277.36    22087.69    374.30 o 
  -2   1   5      169.98      209.08     36.29 o 
  -1   1   5     1307.23     1478.52     43.62 o 
   0   1   5    20428.45    21385.10    415.12 o 
   1   1   5     2166.47     2182.96     71.91 o 
   2   1   5     4721.41     5036.90    162.52 o 
   3   1   5     6155.96     6798.52    161.87 o 
   4   1   5     3041.18     2908.72    101.92 o 
   5   1   5      386.16      335.85     50.91 o 
   6   1   5     5071.32     4965.35    136.30 o 
   7   1   5      668.64      719.77     80.09 o 
   8   1   5       37.14      -62.09     89.14 o 
   9   1   5     1327.90     1376.84    195.86 o 
  10   1   5      787.62      691.49    131.47 o 
  11   1   5      561.15      753.38    145.25 o 
  12   1   5        7.71       25.10    137.69 o 
 -14   2   5       17.93     -190.93    155.18 o 
 -13   2   5     1591.22     1631.81    194.19 o 
 -12   2   5       40.96      -14.17    132.56 o 
 -11   2   5     1616.51     1612.11    133.85 o 
 -10   2   5      103.47      213.20     95.31 o 
  -9   2   5     8322.29     8325.38    215.90 o 
  -8   2   5      159.27       27.85     74.47 o 
  -7   2   5      959.16     1012.47     68.05 o 
  -6   2   5     4382.53     4272.71    102.88 o 
  -5   2   5     6613.63     6799.98    181.08 o 
  -4   2   5      151.74       89.40     56.40 o 
  -3   2   5     1123.10     1191.49     66.64 o 
  -2   2   5    19400.50    19822.20    302.92 o 
  -1   2   5        0.33       17.69     20.83 o 
   0   2   5     7015.06     7280.62    163.99 o 
   1   2   5     1683.08     1660.76     70.65 o 
   2   2   5    21823.53    21765.83    435.65 o 
   3   2   5     3025.78     2957.71     81.70 o 
   4   2   5     1312.90     1341.49     60.79 o 
   5   2   5      612.99      683.80     63.90 o 
   6   2   5      287.27      181.94     81.46 o 
   7   2   5     4185.05     4109.44    133.89 o 
   8   2   5      911.67      722.24    110.54 o 
   9   2   5      196.96      213.80    113.53 o 
  10   2   5      182.75      285.72    130.63 o 
  11   2   5     1736.67     2195.14    268.83 o 
  12   2   5       48.21        9.41    185.97 o 
 -14   3   5      346.20      -15.65    172.36 o 
 -13   3   5      976.61     1309.70    254.64 o 
 -12   3   5       69.00     -142.56    167.43 o 
 -11   3   5      254.69      237.46    118.75 o 
 -10   3   5      379.63      446.86    106.31 o 
  -9   3   5      152.75      204.54     92.71 o 
  -8   3   5       29.44       67.66     78.12 o 
  -7   3   5     3714.70     3687.62    171.33 o 
  -6   3   5     7462.58     6831.56    199.33 o 
  -5   3   5     5937.01     5224.51    161.80 o 
  -4   3   5     1489.03     1311.15     57.70 o 
  -3   3   5       28.75       68.02     38.46 o 
  -2   3   5     8957.51     9322.13    175.83 o 
  -1   3   5       32.03       22.25     36.86 o 
   0   3   5       76.61       73.51     40.04 o 
   1   3   5      721.49      674.02     69.48 o 
   2   3   5    12052.47    11944.49    341.09 o 
   3   3   5     2821.97     2658.13    106.48 o 
   4   3   5      353.22      285.92     50.09 o 
   5   3   5      721.06      828.35     85.47 o 
   6   3   5     6941.33     6756.42    208.50 o 
   7   3   5      979.00     1007.99    111.42 o 
   8   3   5       36.90     -149.86     99.91 o 
   9   3   5        4.37     -128.54    117.81 o 
  10   3   5       35.38       91.49    159.08 o 
  11   3   5      145.06       86.51    186.08 o 
  12   3   5       60.10      136.83    212.42 o 
 -13   4   5       36.34      -52.70    141.67 o 
 -12   4   5       39.59      116.40    125.82 o 
 -11   4   5      469.10      489.60    127.21 o 
 -10   4   5     8263.34     8319.11    235.36 o 
  -9   4   5     1021.82      995.78    111.44 o 
  -8   4   5     2714.53     2664.65    197.33 o 
  -7   4   5      206.87      264.90     95.61 o 
  -6   4   5     4280.91     4013.04    157.59 o 
  -5   4   5     2482.99     2265.45    123.48 o 
  -4   4   5     4803.87     4695.49    153.20 o 
  -3   4   5     6748.27     6254.66    141.10 o 
  -2   4   5     7657.74     7625.85    167.44 o 
  -1   4   5    19529.79    19406.44    355.85 o 
   0   4   5        5.42       21.10     59.15 o 
   1   4   5     2205.22     2161.24     92.47 o 
   2   4   5     5173.53     5233.31    137.81 o 
   3   4   5     8408.24     8416.33    222.07 o 
   4   4   5     1225.63     1213.63     96.50 o 
   5   4   5      153.91       58.82    127.19 o 
   6   4   5     1815.06     1833.16    298.71 o 
   7   4   5      493.58      515.92    113.13 o 
   8   4   5      641.65      770.45    168.80 o 
   9   4   5       43.54      -60.49    163.70 o 
  10   4   5     1347.27     1070.10    213.67 o 
  11   4   5      146.80       -2.82    188.56 o 
 -12   5   5     1734.57     2018.92    273.18 o 
 -11   5   5       74.16       11.02    137.94 o 
 -10   5   5      313.69      239.97    141.07 o 
  -9   5   5     2103.15     2542.78    205.66 o 
  -8   5   5     2724.97     2517.42    212.38 o 
  -7   5   5       50.03       29.59    125.67 o 
  -6   5   5    10686.54     9286.12    328.46 o 
  -5   5   5     6621.13     6243.52    259.40 o 
  -4   5   5      261.32      119.76     86.68 o 
  -3   5   5       24.35     -104.20     79.31 o 
  -2   5   5     6307.33     6109.26    155.88 o 
  -1   5   5     2259.93     2529.60    108.36 o 
   0   5   5      281.14      295.52     71.29 o 
   1   5   5     5629.34     5682.34    155.85 o 
   2   5   5      627.37      649.96     76.20 o 
   3   5   5     5232.90     5010.26    147.06 o 
   4   5   5      176.85      122.95     72.43 o 
   5   5   5     3675.45     3859.45    137.51 o 
   6   5   5     2112.11     2015.74    246.70 o 
   7   5   5     3096.06     3132.04    237.96 o 
   8   5   5      486.21      307.18    177.48 o 
   9   5   5      471.33      485.46    197.45 o 
  10   5   5      222.99       84.08    202.16 o 
 -11   6   5      125.15      144.57    189.89 o 
 -10   6   5     1807.01     1857.61    169.63 o 
  -9   6   5     1341.69     1382.00    239.47 o 
  -8   6   5      410.81      385.89    172.52 o 
  -7   6   5       62.32       98.23    157.20 o 
  -6   6   5      605.20      544.38    156.10 o 
  -5   6   5      740.27      703.49    322.37 o 
  -4   6   5      189.51      138.04    109.31 o 
  -3   6   5     1973.41     1850.77    142.48 o 
  -2   6   5     3878.50     3872.81    236.41 o 
  -1   6   5     4331.52     4201.17    144.54 o 
   0   6   5        3.92      -16.75     78.73 o 
   1   6   5      947.40      995.27    100.04 o 
   2   6   5     2477.06     2868.35    131.04 o 
   3   6   5     1272.72     1641.99    109.21 o 
   4   6   5        8.14      -20.87     78.35 o 
   5   6   5       76.43       62.34    109.90 o 
   6   6   5       73.66      -29.10    109.30 o 
   7   6   5      262.13      116.68    236.32 o 
   8   6   5      185.90      225.12    140.44 o 
   9   6   5      429.64      780.29    215.33 o 
 -10   7   5        6.04      -60.58    196.85 o 
  -9   7   5       31.33      168.19    282.63 o 
  -8   7   5      122.83       50.50    168.24 o 
  -7   7   5     1886.26     1888.84    208.27 o 
  -6   7   5     1683.75     1468.71    210.56 o 
  -5   7   5     1270.52     1535.86    205.02 o 
  -4   7   5       86.53      190.18    144.17 o 
  -3   7   5     1026.40      957.05    173.69 o 
  -2   7   5      920.02      996.01    211.18 o 
  -1   7   5      137.04       30.80    115.92 o 
   0   7   5      460.42      310.25    157.32 o 
   1   7   5       30.19      -88.04     92.95 o 
   2   7   5     1162.81     1275.02    113.96 o 
   3   7   5      372.89      342.47    137.71 o 
   4   7   5        2.49        8.14    122.27 o 
   5   7   5        9.22       84.46    116.56 o 
   6   7   5     1320.86     1410.75    210.93 o 
   7   7   5      617.77      680.96    216.25 o 
   8   7   5       34.95        1.30    206.26 o 
  -8   8   5       35.94       -6.33    209.91 o 
  -7   8   5       75.02       95.66    204.75 o 
  -6   8   5      277.26       28.73    196.60 o 
  -5   8   5      350.76      601.12    267.72 o 
  -4   8   5       66.07       21.86    154.86 o 
  -3   8   5      170.49      379.76    176.34 o 
  -2   8   5     2645.16     2938.27    244.65 o 
  -1   8   5      149.47       51.61    129.20 o 
   0   8   5       70.22      -56.44    125.85 o 
   1   8   5       99.50       98.51    127.98 o 
   2   8   5     1187.16     1156.42    152.66 o 
   3   8   5       52.48       56.22    131.91 o 
   4   8   5      238.81      147.45    144.68 o 
   5   8   5       36.71      -37.66    248.82 o 
   6   8   5       96.11      253.76    181.04 o 
   7   8   5       56.44      143.93    212.21 o 
  -6   9   5      280.39      330.21    228.35 o 
  -5   9   5       56.87     -124.06    251.88 o 
  -4   9   5       34.61       41.81    275.04 o 
  -3   9   5      581.45      818.84    219.94 o 
  -2   9   5      125.48      247.61    198.53 o 
  -1   9   5       17.85      -50.85    184.27 o 
   0   9   5      108.71     -141.35    305.61 o 
   1   9   5       33.93       80.59    195.87 o 
   2   9   5        4.83     -263.60    175.73 o 
   3   9   5        2.34      104.12    307.00 o 
   4   9   5        5.15      -61.37    204.90 o 
 -14   0   6      178.89      -47.62    248.64 o 
 -13   0   6       21.15      181.94    247.15 o 
 -12   0   6     9251.14     9607.51    538.96 o 
 -11   0   6     4047.65     2773.73   1248.83 o 
 -10   0   6     8932.62     8699.05    804.73 o 
  -9   0   6       10.88        3.57    111.88 o 
  -8   0   6    25609.02    26149.65    545.48 o 
  -7   0   6     7891.97     7964.33    206.48 o 
  -6   0   6    22635.68    22715.20    664.12 o 
  -5   0   6     6026.97     6269.84    156.64 o 
  -4   0   6     1548.18     1500.44     67.63 o 
  -3   0   6    37083.06    38841.67   1363.89 o 
  -2   0   6     8235.04     8078.64    307.92 o 
  -1   0   6    18622.71    18974.16    640.12 o 
   0   0   6    29037.21    29838.56    977.87 o 
   1   0   6   216528.92   185227.42   5817.94 o 
   2   0   6     3492.47     3468.31    180.46 o 
   3   0   6      976.30      955.94    169.90 o 
   4   0   6    11161.46    10677.17    297.94 o 
   5   0   6    21420.32    20878.95    535.12 o 
   6   0   6       60.02       11.75     77.75 o 
   7   0   6      469.92      494.07    175.55 o 
   8   0   6      110.47      243.74    105.51 o 
   9   0   6        9.55       99.16    130.80 o 
  10   0   6      865.79      833.00    160.54 o 
  11   0   6     1535.17     1580.38    295.70 o 
  12   0   6     1294.68      893.94    291.25 o 
 -14   1   6     1741.14     1917.36    279.98 o 
 -13   1   6        0.31      -32.47    190.78 o 
 -12   1   6      185.17       77.30    134.79 o 
 -11   1   6       84.42      110.55    113.07 o 
 -10   1   6     1781.22     1880.62    120.68 o 
  -9   1   6      662.14      530.71     77.63 o 
  -8   1   6    11265.53    11297.07    218.30 o 
  -7   1   6    18049.18    17480.38    243.27 o 
  -6   1   6     1260.44     1206.56     51.08 o 
  -5   1   6     2946.51     2888.75     79.59 o 
  -4   1   6    65855.53    63296.36   1038.14 o 
  -3   1   6   117399.84   111470.76   2697.45 o 
  -2   1   6     2000.33     2020.48     59.66 o 
  -1   1   6     5171.87     5405.71    141.49 o 
   0   1   6    26203.29    25816.28    579.80 o 
   1   1   6    12361.98    12085.89    289.48 o 
   2   1   6     1244.27     1223.08     61.68 o 
   3   1   6    23051.63    24359.99    608.17 o 
   4   1   6     9087.28     9423.72    220.93 o 
   5   1   6    18038.75    17025.28    365.13 o 
   6   1   6      955.03      994.08     90.01 o 
   7   1   6     8905.57     8860.08    238.85 o 
   8   1   6     5491.12     5392.74    266.64 o 
   9   1   6     6809.11     6950.90    227.47 o 
  10   1   6      325.41      227.68    124.54 o 
  11   1   6      322.96      446.61    141.81 o 
  12   1   6       22.59     -104.74    144.80 o 
 -14   2   6      174.51      174.95    207.97 o 
 -13   2   6      354.92      134.32    160.87 o 
 -12   2   6     1005.64     1159.57    167.20 o 
 -11   2   6     9404.71     9565.76    257.13 o 
 -10   2   6     2544.87     2713.79    231.48 o 
  -9   2   6      310.42      277.56     89.39 o 
  -8   2   6     6128.42     5782.86    169.22 o 
  -7   2   6    21251.08    20978.25    346.48 o 
  -6   2   6     1539.65     1517.59     69.30 o 
  -5   2   6     5503.19     5650.75    160.83 o 
  -4   2   6     2676.88     2666.37     98.86 o 
  -3   2   6      363.40      322.60     31.98 o 
  -2   2   6     4466.71     4863.00     91.31 o 
  -1   2   6    19797.92    21166.32    324.77 o 
   0   2   6    52865.20    52110.47   1211.98 o 
   1   2   6    26277.48    26154.01    514.50 o 
   2   2   6     7858.75     7708.04    184.30 o 
   3   2   6     8936.96     8753.82    208.43 o 
   4   2   6    24063.02    23287.72    478.03 o 
   5   2   6     7229.65     7269.41    166.86 o 
   6   2   6     1782.18     1505.11    192.33 o 
   7   2   6      311.98      410.90     96.86 o 
   8   2   6      203.44      167.35    101.48 o 
   9   2   6      361.89      215.45    114.64 o 
  10   2   6       71.41      -99.06    128.70 o 
  11   2   6      516.42      437.54    152.86 o 
  12   2   6      957.21      683.89    200.93 o 
 -14   3   6       63.72      -62.26    179.01 o 
 -13   3   6      702.43      706.79    172.29 o 
 -12   3   6       60.94     -105.94    116.43 o 
 -11   3   6      445.33      426.06    115.84 o 
 -10   3   6      945.86      910.79    113.58 o 
  -9   3   6     6871.08     6658.67    244.34 o 
  -8   3   6     1749.67     1638.44    108.03 o 
  -7   3   6     6110.64     5424.81    185.97 o 
  -6   3   6    11505.53    10457.44    462.79 o 
  -5   3   6    13929.68    13109.26    303.85 o 
  -4   3   6    10340.15     9900.25    196.54 o 
  -3   3   6    23171.07    22958.87    398.22 o 
  -2   3   6    19237.29    18914.49    400.11 o 
  -1   3   6     9008.87     9250.56    183.41 o 
   0   3   6      199.53      241.32     45.28 o 
   1   3   6     2466.94     2650.30    102.03 o 
   2   3   6     6851.46     6597.72    229.52 o 
   3   3   6       14.01       18.01     60.77 o 
   4   3   6     8881.04     8666.04    230.86 o 
   5   3   6     4699.84     4530.40    238.67 o 
   6   3   6      448.17      306.68     92.38 o 
   7   3   6       32.94       82.98     97.18 o 
   8   3   6    10361.92    10270.11    285.89 o 
   9   3   6      613.35      651.41    133.13 o 
  10   3   6        7.40     -116.37    167.75 o 
  11   3   6        0.62      134.45    193.98 o 
 -13   4   6        9.97      -18.95    194.40 o 
 -12   4   6      343.44      300.08    135.12 o 
 -11   4   6     3164.35     3219.36    168.71 o 
 -10   4   6     1201.34     1345.71    128.56 o 
  -9   4   6       97.37       83.13     91.23 o 
  -8   4   6        1.66       73.18     99.34 o 
  -7   4   6     7753.25     6772.09    217.76 o 
  -6   4   6       69.77       -2.04     80.96 o 
  -5   4   6      282.14      346.92     81.90 o 
  -4   4   6     5733.78     5774.10    143.48 o 
  -3   4   6       51.04       13.70     60.36 o 
  -2   4   6      276.29      225.60     68.11 o 
  -1   4   6     2502.54     2495.19     95.20 o 
   0   4   6    11377.74    11623.25    235.60 o 
   1   4   6     5869.80     6254.53    153.46 o 
   2   4   6     1516.42     1582.72    113.97 o 
   3   4   6     1926.04     1865.92    108.22 o 
   4   4   6     8741.12     7854.13    217.12 o 
   5   4   6      663.85      516.67    116.53 o 
   6   4   6     1404.81     1529.82    122.70 o 
   7   4   6     1411.69     1444.77    120.82 o 
   8   4   6       42.45       83.46    115.77 o 
   9   4   6        0.20     -219.78    162.45 o 
  10   4   6      639.23      571.46    203.83 o 
  11   4   6        0.91     -184.22    306.35 o 
 -12   5   6      237.28      179.97    195.01 o 
 -11   5   6       41.73       56.89    127.71 o 
 -10   5   6       11.57       -8.52    108.20 o 
  -9   5   6       16.03       31.34    107.07 o 
  -8   5   6     1829.17     1926.87    200.57 o 
  -7   5   6     1106.63     1054.96    198.71 o 
  -6   5   6       52.92       66.41    121.35 o 
  -5   5   6      366.46      430.08    131.31 o 
  -4   5   6     3162.86     2894.53    235.57 o 
  -3   5   6     3208.55     2803.39    141.00 o 
  -2   5   6      170.75      192.06     64.89 o 
  -1   5   6      108.96       67.79     63.46 o 
   0   5   6     1720.65     1800.89    118.84 o 
   1   5   6     1195.01     1174.90     90.56 o 
   2   5   6      254.27      199.43     74.96 o 
   3   5   6      689.63      654.35     83.08 o 
   4   5   6      159.82       24.16     98.55 o 
   5   5   6       79.13       63.22     91.50 o 
   6   5   6       61.01      -77.85    104.34 o 
   7   5   6     1148.64      966.43    176.66 o 
   8   5   6      679.42     1010.03    200.34 o 
   9   5   6      230.71      191.50    190.58 o 
  10   5   6       52.31       -1.79    193.13 o 
 -11   6   6        0.35       63.41    200.68 o 
 -10   6   6      606.95      497.32    142.23 o 
  -9   6   6      135.86      104.19    172.52 o 
  -8   6   6      265.01      234.50    167.23 o 
  -7   6   6      946.58      813.06    178.73 o 
  -6   6   6      742.67      351.10    157.25 o 
  -5   6   6       88.62       61.90    122.14 o 
  -4   6   6      179.21      147.54    126.63 o 
  -3   6   6     2560.62     2366.07    397.66 o 
  -2   6   6      139.39       74.88    100.28 o 
  -1   6   6      610.04      659.09     88.11 o 
   0   6   6       50.14      -13.75     78.81 o 
   1   6   6      650.05      729.61     96.89 o 
   2   6   6      333.36      275.05    134.83 o 
   3   6   6      470.29      415.77     87.01 o 
   4   6   6      664.95      761.39    100.73 o 
   5   6   6     1908.22     1745.63    152.03 o 
   6   6   6      412.62      214.70    124.19 o 
   7   6   6      136.12       76.78    305.61 o 
   8   6   6      237.19      156.43    179.53 o 
   9   6   6     1058.36      647.19    222.22 o 
 -10   7   6       45.44      -65.13    200.85 o 
  -9   7   6      121.90      322.25    203.14 o 
  -8   7   6      522.54      360.41    191.32 o 
  -7   7   6      257.29      438.47    183.84 o 
  -6   7   6        2.83     -205.70    164.84 o 
  -5   7   6      138.91       88.03    167.63 o 
  -4   7   6       75.28       -0.18    151.46 o 
  -3   7   6       12.38      -43.55    173.42 o 
  -2   7   6      546.16      400.42    132.84 o 
  -1   7   6      666.80      785.61    138.79 o 
   0   7   6     1025.42      977.93    138.28 o 
   1   7   6        7.73       52.42     94.54 o 
   2   7   6      180.88      130.51    101.98 o 
   3   7   6       38.99      -46.72     95.37 o 
   4   7   6      303.02      346.97    127.44 o 
   5   7   6      331.86       61.43    133.20 o 
   6   7   6       37.69      -87.20    234.28 o 
   7   7   6       42.88       62.97    194.69 o 
   8   7   6       11.64      288.42    219.21 o 
  -8   8   6      266.57      206.28    214.09 o 
  -7   8   6       99.75      334.48    210.41 o 
  -6   8   6       42.34     -191.14    183.93 o 
  -5   8   6       81.08      129.20    317.46 o 
  -4   8   6        5.58       18.54    172.53 o 
  -3   8   6       39.48      -31.92    177.77 o 
  -2   8   6        9.16     -134.88    280.32 o 
  -1   8   6        3.88       30.42    170.11 o 
   0   8   6        9.37       65.55    129.00 o 
   1   8   6      148.91     -118.53    131.79 o 
   2   8   6      192.43       13.96    173.79 o 
   3   8   6        3.07     -138.33    132.12 o 
   4   8   6       87.27      189.35    147.56 o 
   5   8   6        7.87      164.07    187.42 o 
   6   8   6       20.40     -175.34    178.40 o 
  -6   9   6       11.46      302.69    248.17 o 
  -5   9   6       64.33      157.83    200.09 o 
  -4   9   6       69.82       80.48    218.71 o 
  -3   9   6       58.10      215.73    205.39 o 
  -2   9   6       80.64       60.75    238.35 o 
  -1   9   6      432.21      418.01    210.97 o 
   0   9   6       57.80       47.24    273.83 o 
   1   9   6       12.43      -44.78    189.98 o 
   2   9   6       65.03       54.27    192.06 o 
   3   9   6       99.70      273.68    198.30 o 
 -14   1   7       68.69       40.42    173.74 o 
 -13   1   7      656.14      611.49    204.14 o 
 -12   1   7      469.78      370.17    149.03 o 
 -11   1   7      852.59      891.24    216.79 o 
 -10   1   7      742.92      635.20    127.93 o 
  -9   1   7     1029.05     1046.13     95.38 o 
  -8   1   7     1589.77     1585.91     84.62 o 
  -7   1   7     2979.05     2728.47     77.35 o 
  -6   1   7      588.50      635.77     43.71 o 
  -5   1   7      900.18      966.69     45.71 o 
  -4   1   7     2827.45     2813.55     78.48 o 
  -3   1   7     5124.65     5271.10    114.80 o 
  -2   1   7       56.50       92.70     34.58 o 
  -1   1   7     6112.93     6185.09    662.35 o 
   0   1   7     7412.07     7791.25    234.19 o 
   1   1   7     7777.15     7710.46    178.85 o 
   2   1   7     3844.63     3784.17    115.83 o 
   3   1   7      330.40      262.17     54.62 o 
   4   1   7     4001.03     4310.21    138.07 o 
   5   1   7     3058.15     3085.10    124.21 o 
   6   1   7     6010.97     5626.35    172.72 o 
   7   1   7       33.58       71.82    123.86 o 
   8   1   7       31.12       11.64     89.48 o 
   9   1   7      319.76      200.56    118.12 o 
  10   1   7      667.20      727.92    145.62 o 
  11   1   7      111.70      178.99    155.63 o 
  12   1   7        1.51      -84.20    154.42 o 
 -14   2   7      710.89      618.27    226.66 o 
 -13   2   7      177.82      231.06    165.32 o 
 -12   2   7        1.14     -172.25    140.21 o 
 -11   2   7      108.95       70.01    133.24 o 
 -10   2   7       28.79      -37.53     91.69 o 
  -9   2   7     7507.80     6801.01    194.19 o 
  -8   2   7      184.17      244.83     79.99 o 
  -7   2   7      210.37      297.41     66.67 o 
  -6   2   7      172.11      157.06     57.09 o 
  -5   2   7    23789.80    23340.54    484.15 o 
  -4   2   7      564.20      700.98     64.80 o 
  -3   2   7     1911.68     2097.02     78.01 o 
  -2   2   7     6853.52     7195.74    156.53 o 
  -1   2   7     2320.81     2191.01     62.90 o 
   0   2   7    13470.30    13606.25    290.40 o 
   1   2   7     2577.58     2763.36    103.27 o 
   2   2   7     9668.26     9729.16    323.88 o 
   3   2   7      464.54      527.29     66.27 o 
   4   2   7    15626.38    15003.07    398.27 o 
   5   2   7      178.24      195.73     76.66 o 
   6   2   7      372.69      346.51     91.04 o 
   7   2   7       33.63      111.02     88.97 o 
   8   2   7     1393.57     1609.45    137.59 o 
   9   2   7        2.70     -108.33    123.97 o 
  10   2   7      496.49      346.23    136.28 o 
  11   2   7      789.95      911.32    161.18 o 
 -14   3   7       50.96     -170.55    172.03 o 
 -13   3   7     1394.26     1409.88    195.91 o 
 -12   3   7      534.72      349.28    154.23 o 
 -11   3   7        0.29       52.30    106.17 o 
 -10   3   7      247.40      254.05    105.44 o 
  -9   3   7      847.30     1064.23    108.05 o 
  -8   3   7        4.14       -9.08     73.80 o 
  -7   3   7      246.43      117.58     82.29 o 
  -6   3   7     1647.34     1658.21    162.93 o 
  -5   3   7     2742.78     2742.21    144.50 o 
  -4   3   7    11029.77    11330.11    220.34 o 
  -3   3   7     5381.50     5255.33    103.89 o 
  -2   3   7     2557.70     2343.46    142.99 o 
  -1   3   7    16131.37    16347.23    263.67 o 
   0   3   7    12396.34    12791.72    245.38 o 
   1   3   7        5.56        0.84     51.46 o 
   2   3   7       33.82       94.24     57.21 o 
   3   3   7      280.05      333.93     68.36 o 
   4   3   7       75.17       92.04     74.48 o 
   5   3   7     2430.87     2532.61    128.61 o 
   6   3   7     3633.11     3831.68    161.78 o 
   7   3   7     2573.05     2571.61    154.24 o 
   8   3   7     2770.03     3072.05    305.50 o 
   9   3   7        6.04        8.71    129.25 o 
  10   3   7      689.03      862.88    201.94 o 
  11   3   7      293.63      436.35    190.21 o 
 -13   4   7      304.55      491.97    156.42 o 
 -12   4   7      835.22      881.01    165.79 o 
 -11   4   7       14.32      -44.34    109.55 o 
 -10   4   7     1819.87     2075.40    156.76 o 
  -9   4   7      752.20      652.59    106.80 o 
  -8   4   7     4108.89     3542.60    170.84 o 
  -7   4   7      167.64      158.91     92.70 o 
  -6   4   7     5693.54     5334.76    183.56 o 
  -5   4   7     1467.74     1323.77    101.35 o 
  -4   4   7     8782.35     8539.41    185.20 o 
  -3   4   7        8.13        9.85     45.49 o 
  -2   4   7      192.51      223.61     57.68 o 
  -1   4   7     6301.55     6315.33    152.94 o 
   0   4   7        1.74      -29.77     55.38 o 
   1   4   7     1774.29     1946.78     91.77 o 
   2   4   7     4191.29     4032.95    143.63 o 
   3   4   7    17740.13    17447.31    386.08 o 
   4   4   7     2521.44     2344.86    182.00 o 
   5   4   7      150.35      123.83    123.53 o 
   6   4   7      287.52      157.62    102.33 o 
   7   4   7     3514.08     3737.53    182.02 o 
   8   4   7       40.10       90.10    126.30 o 
   9   4   7      783.59      436.81    150.14 o 
  10   4   7     1138.65     1093.23    228.22 o 
  11   4   7      121.48      166.05    214.38 o 
 -12   5   7     1185.65     1407.34    160.24 o 
 -11   5   7      499.49      420.73    120.12 o 
 -10   5   7       11.78      169.87    111.51 o 
  -9   5   7      600.22      466.75    143.22 o 
  -8   5   7      454.08      461.28    119.88 o 
  -7   5   7      610.53      625.20    110.38 o 
  -6   5   7     3135.34     2859.75    207.04 o 
  -5   5   7     5494.72     5185.86    243.31 o 
  -4   5   7       14.50       60.08    116.83 o 
  -3   5   7     2737.38     2959.40    185.73 o 
  -2   5   7    13893.28    13797.89    305.60 o 
  -1   5   7     8679.56     8704.78    261.72 o 
   0   5   7     2089.35     2253.73    141.44 o 
   1   5   7     2818.58     2959.29    123.61 o 
   2   5   7     1404.07     1556.76    100.59 o 
   3   5   7      115.89      126.52     75.35 o 
   4   5   7      303.66      174.30     80.40 o 
   5   5   7     3585.23     3301.66    159.61 o 
   6   5   7     1052.34      950.93    122.82 o 
   7   5   7     3588.52     3346.72    249.40 o 
   8   5   7     1058.51      777.62    199.79 o 
   9   5   7      303.45      -86.72    191.49 o 
  10   5   7       49.15     -179.42    197.33 o 
 -11   6   7       28.61      149.39    144.14 o 
 -10   6   7     1077.60      836.80    147.70 o 
  -9   6   7     1678.85     1464.96    289.49 o 
  -8   6   7     1283.04     1030.33    225.75 o 
  -7   6   7        7.05        6.21    159.40 o 
  -6   6   7     1015.15      680.78    171.90 o 
  -5   6   7     2541.98     2446.21    210.30 o 
  -4   6   7     2143.40     2179.73    277.54 o 
  -3   6   7       42.55      -83.86    135.78 o 
  -2   6   7      465.63      259.07    102.64 o 
  -1   6   7     1472.23     1430.35    147.96 o 
   0   6   7      443.98      455.16    107.72 o 
   1   6   7      182.33      193.50     87.02 o 
   2   6   7     2794.58     3068.86    141.52 o 
   3   6   7     6266.56     6327.17    187.27 o 
   4   6   7     1120.19     1067.72    108.51 o 
   5   6   7       73.68       64.27    116.77 o 
   6   6   7      329.60      213.81    125.57 o 
   7   6   7      484.87      609.28    201.94 o 
   8   6   7       67.78     -114.31    181.08 o 
   9   6   7      220.15       -8.13    196.34 o 
 -10   7   7      152.47      187.59    141.12 o 
  -9   7   7        1.70     -123.17    188.93 o 
  -8   7   7      137.82       92.98    322.19 o 
  -7   7   7       84.18       42.50    173.40 o 
  -6   7   7       36.52       14.38    260.77 o 
  -5   7   7      934.78      953.31    191.32 o 
  -4   7   7     2352.99     2417.33    221.68 o 
  -3   7   7      895.67      968.30    285.60 o 
  -2   7   7      296.21      376.11    169.90 o 
  -1   7   7     2796.87     2771.76    181.57 o 
   0   7   7     2248.61     2635.40    238.07 o 
   1   7   7       62.36      -25.54     99.15 o 
   2   7   7        2.62     -119.55    106.55 o 
   3   7   7       29.47      145.73    100.87 o 
   4   7   7      144.71       77.33    135.01 o 
   5   7   7       93.25      142.99    131.40 o 
   6   7   7     1696.04     1347.71    227.96 o 
   7   7   7      899.58     1128.61    445.67 o 
  -8   8   7       75.32       -5.29    207.47 o 
  -7   8   7        0.54      -84.66    390.56 o 
  -6   8   7      117.77      150.38    205.81 o 
  -5   8   7      986.28      925.44    224.48 o 
  -4   8   7       40.83      -53.98    185.40 o 
  -3   8   7      159.25       63.36    180.65 o 
  -2   8   7       56.35      -45.34    167.93 o 
  -1   8   7       15.37       15.97    174.11 o 
   0   8   7      359.27      279.91    198.73 o 
   1   8   7       77.74      -34.46    140.45 o 
   2   8   7     1324.84     1661.41    233.21 o 
   3   8   7       97.39       53.16    137.33 o 
   4   8   7      775.15     1034.82    170.09 o 
   5   8   7      183.24      131.09    284.12 o 
   6   8   7      298.90      272.81    239.93 o 
  -5   9   7      276.60      310.74    234.13 o 
  -4   9   7      175.09      173.77    231.50 o 
  -3   9   7        0.55      195.93    207.31 o 
  -2   9   7      118.41       99.37    213.38 o 
  -1   9   7      321.59      516.11    202.81 o 
   0   9   7       57.61      159.71    274.02 o 
   1   9   7        4.57       45.76    284.39 o 
   2   9   7       32.97      186.52    201.48 o 
   3   9   7       11.68      -24.01    216.18 o 
 -14   0   8      775.17      780.00    308.48 o 
 -13   0   8     3252.93     4286.29    413.34 o 
 -12   0   8      159.26      259.57    250.49 o 
 -11   0   8      804.15      572.12    217.70 o 
 -10   0   8     5066.45     4841.13    237.93 o 
  -9   0   8     5976.39     5935.37    439.19 o 
  -8   0   8     5740.24     5430.79    173.68 o 
  -7   0   8        5.42      -18.96     57.13 o 
  -6   0   8    36498.89    36409.73    722.62 o 
  -5   0   8     3783.85     3717.99    117.37 o 
  -4   0   8     7030.08     6887.90    225.86 o 
  -3   0   8      192.54      332.19     94.86 o 
  -2   0   8    23213.33    22657.94    772.03 o 
  -1   0   8      318.02      218.44     83.93 o 
   0   0   8     5861.63     6486.77    277.72 o 
   1   0   8    29976.25    28517.19    958.05 o 
   2   0   8      899.51      680.69    113.94 o 
   3   0   8     7613.19     8184.80    349.05 o 
   4   0   8    13571.40    12978.73    496.72 o 
   5   0   8    45957.29    44820.73   1084.92 o 
   6   0   8     6728.60     6555.22    234.34 o 
   7   0   8     6411.70     5861.99    236.22 o 
   8   0   8       14.11       54.84    182.31 o 
   9   0   8     3461.04     3605.78    328.30 o 
  10   0   8      260.85      574.90    261.98 o 
  11   0   8     2081.79     3224.67    354.98 o 
 -14   1   8      861.34      559.83    223.04 o 
 -13   1   8        4.01     -172.10    180.26 o 
 -12   1   8       70.35     -118.67    164.43 o 
 -11   1   8      199.04       35.84    195.18 o 
 -10   1   8     2485.38     2939.24    172.82 o 
  -9   1   8     2978.00     2872.44    129.48 o 
  -8   1   8      122.69      180.57     61.55 o 
  -7   1   8       30.04       21.34     50.49 o 
  -6   1   8      284.25      337.52     40.29 o 
  -5   1   8    12133.18    11958.58    201.88 o 
  -4   1   8     6194.66     6070.41    133.67 o 
  -3   1   8     7541.58     7759.81    157.08 o 
  -2   1   8    28618.91    29625.30    698.85 o 
  -1   1   8    20307.87    20982.07    509.25 o 
   0   1   8    14662.15    14661.22    306.53 o 
   1   1   8    18661.25    18722.82    437.06 o 
   2   1   8    14483.89    14728.47    383.59 o 
   3   1   8    14914.04    14709.15    398.10 o 
   4   1   8        0.80      108.86     57.79 o 
   5   1   8     1367.44     1438.35     98.39 o 
   6   1   8       16.78       36.69     82.80 o 
   7   1   8     1751.16     1623.85    193.88 o 
   8   1   8     3574.28     3309.13    168.89 o 
   9   1   8     9692.64     9606.80    283.68 o 
  10   1   8     3442.91     3520.71    244.00 o 
  11   1   8       18.03      -47.22    149.20 o 
 -14   2   8       51.71      -93.52    219.12 o 
 -13   2   8     2349.37     2186.58    205.19 o 
 -12   2   8     1381.96     1112.16    153.81 o 
 -11   2   8      377.44      139.91    129.66 o 
 -10   2   8     1268.41     1167.22    116.43 o 
  -9   2   8     2569.06     2460.05    128.85 o 
  -8   2   8      866.79      820.15     87.17 o 
  -7   2   8     4874.96     4699.55    143.78 o 
  -6   2   8     7789.57     7418.08    160.66 o 
  -5   2   8      155.78       98.45     38.27 o 
  -4   2   8        4.61       -1.29     35.45 o 
  -3   2   8     8685.89     9449.49    220.78 o 
  -2   2   8      320.41      335.40     34.03 o 
  -1   2   8     1392.64     1370.63     71.43 o 
   0   2   8     2589.76     2428.29     68.21 o 
   1   2   8     3403.47     3684.66    119.26 o 
   2   2   8    12548.87    12325.28    275.74 o 
   3   2   8        9.92        3.32     54.58 o 
   4   2   8     7565.81     7008.27    191.10 o 
   5   2   8    10077.85     9497.64    243.52 o 
   6   2   8    15492.35    14860.26    381.91 o 
   7   2   8      712.19      492.25    102.79 o 
   8   2   8      474.45      462.83    122.45 o 
   9   2   8      167.17       60.49    123.30 o 
  10   2   8     2420.77     2202.65    182.04 o 
  11   2   8      451.09      450.66    153.27 o 
 -14   3   8      287.22      -57.35    187.03 o 
 -13   3   8     1002.53     1367.39    183.05 o 
 -12   3   8      173.60      -44.32    149.23 o 
 -11   3   8      238.55      118.99    109.28 o 
 -10   3   8      410.78      372.60    109.11 o 
  -9   3   8      627.25      535.71     99.40 o 
  -8   3   8     1334.87     1388.54    103.22 o 
  -7   3   8      114.56       47.41     81.50 o 
  -6   3   8     5734.07     5592.21    291.73 o 
  -5   3   8      802.84      917.63     82.61 o 
  -4   3   8     1242.34     1307.55     49.69 o 
  -3   3   8     9966.53    10261.02    176.88 o 
  -2   3   8    29692.06    30029.34    482.85 o 
  -1   3   8      346.54      438.19     67.82 o 
   0   3   8     1877.31     2032.96    132.28 o 
   1   3   8    12957.09    13173.30    650.03 o 
   2   3   8    13418.13    13722.86    308.33 o 
   3   3   8        6.73       19.87     76.08 o 
   4   3   8     7429.10     7455.35    258.08 o 
   5   3   8       18.47      132.13     86.48 o 
   6   3   8      183.71      262.30     96.30 o 
   7   3   8      128.83      207.58    104.57 o 
   8   3   8     5626.02     5617.60    217.61 o 
   9   3   8     1499.11     1906.71    266.75 o 
  10   3   8      933.90      842.29    151.76 o 
  11   3   8      305.54      283.08    207.22 o 
 -13   4   8       13.73     -113.99    150.95 o 
 -12   4   8      563.14      577.32    134.39 o 
 -11   4   8      365.92      290.66    115.75 o 
 -10   4   8      422.98      474.57    117.95 o 
  -9   4   8      905.51      901.91    110.64 o 
  -8   4   8      721.39      744.88    117.69 o 
  -7   4   8     1947.86     1699.02    127.15 o 
  -6   4   8      182.79       56.65     78.07 o 
  -5   4   8     1960.50     1767.60    227.06 o 
  -4   4   8      102.08       84.89     57.17 o 
  -3   4   8     1009.93     1094.43     57.83 o 
  -2   4   8     1390.57     1557.60     79.52 o 
  -1   4   8      499.99      527.71     64.11 o 
   0   4   8     2588.23     2546.92     99.39 o 
   1   4   8       19.66       18.16     56.51 o 
   2   4   8     7660.11     7893.61    228.75 o 
   3   4   8      159.52       56.76     81.91 o 
   4   4   8      909.46     1010.76    101.49 o 
   5   4   8     2234.04     2272.05    138.65 o 
   6   4   8     2993.41     3329.08    172.36 o 
   7   4   8      279.94      147.15    124.90 o 
   8   4   8       54.91      -55.58    124.34 o 
   9   4   8      150.45       91.39    187.41 o 
  10   4   8      825.99      593.06    214.46 o 
 -12   5   8      459.56      477.72    140.55 o 
 -11   5   8      182.96       25.33    140.88 o 
 -10   5   8       48.25       10.74    112.29 o 
  -9   5   8      146.86      168.15    125.27 o 
  -8   5   8      864.43      831.57    209.71 o 
  -7   5   8      179.81      325.89    108.03 o 
  -6   5   8     1650.18     1712.55    129.76 o 
  -5   5   8     1782.97     1827.60    165.11 o 
  -4   5   8       61.95       97.51    125.72 o 
  -3   5   8      496.27      568.66     96.79 o 
  -2   5   8      926.30      879.87     97.35 o 
  -1   5   8     1415.85     1528.17    116.11 o 
   0   5   8       74.69       12.81     81.05 o 
   1   5   8      373.26      273.01     76.46 o 
   2   5   8       16.30       27.53     73.96 o 
   3   5   8     1126.82     1205.77    150.32 o 
   4   5   8        2.12     -140.29     93.53 o 
   5   5   8        9.67      -60.18    100.88 o 
   6   5   8        0.98     -170.50    113.67 o 
   7   5   8      402.85      602.28    199.58 o 
   8   5   8      139.64      -88.60    181.41 o 
   9   5   8      106.38        1.41    172.57 o 
 -11   6   8      174.10      194.69    183.94 o 
 -10   6   8      372.09      322.60    206.46 o 
  -9   6   8      310.49      261.26    187.43 o 
  -8   6   8        9.71     -205.24    193.15 o 
  -7   6   8     1247.20     1063.49    190.35 o 
  -6   6   8      513.50      526.23    150.90 o 
  -5   6   8      262.56      237.79    154.85 o 
  -4   6   8      842.97      619.96    177.21 o 
  -3   6   8     1383.02     1654.96    184.52 o 
  -2   6   8       48.19      -10.19    105.51 o 
  -1   6   8       24.68      -27.83    108.13 o 
   0   6   8      305.87      109.50     87.34 o 
   1   6   8     2789.08     2952.87    137.50 o 
   2   6   8      434.58      540.55    111.86 o 
   3   6   8      165.50      131.08     96.17 o 
   4   6   8      181.05       14.88     91.70 o 
   5   6   8      352.30      297.74    106.34 o 
   6   6   8       75.71       26.05    131.85 o 
   7   6   8       47.94       72.87    185.99 o 
   8   6   8        0.02     -273.65    254.84 o 
 -10   7   8        0.06        9.53    199.20 o 
  -9   7   8        5.35       87.58    207.17 o 
  -8   7   8      285.62      366.02    195.29 o 
  -7   7   8      531.12      328.50    198.93 o 
  -6   7   8       13.08     -234.92    346.65 o 
  -5   7   8      369.80      457.52    188.97 o 
  -4   7   8      187.70     -163.96    159.56 o 
  -3   7   8        1.47     -163.93    133.64 o 
  -2   7   8        3.75     -157.73    152.68 o 
  -1   7   8      493.26      662.56    189.78 o 
   0   7   8      162.35     -109.89    129.85 o 
   1   7   8      496.57      491.21    108.52 o 
   2   7   8       28.63      -91.55    107.53 o 
   3   7   8      650.86      767.31    141.87 o 
   4   7   8      248.92      340.06    140.43 o 
   5   7   8      302.56      339.52    137.63 o 
   6   7   8       39.10      233.08    199.35 o 
   7   7   8      236.96       90.61    210.88 o 
  -8   8   8      109.18      484.83    222.38 o 
  -7   8   8      215.19      417.56    210.99 o 
  -6   8   8      436.12      316.99    216.68 o 
  -5   8   8      166.42      -36.94    433.35 o 
  -4   8   8      799.77      910.50    208.70 o 
  -3   8   8      419.97      494.63    201.25 o 
  -2   8   8      299.81      225.15    183.87 o 
  -1   8   8       11.79      215.30    296.07 o 
   0   8   8        5.96     -204.58    136.38 o 
   1   8   8       22.42      -36.70    156.90 o 
   2   8   8        5.04      145.23    193.41 o 
   3   8   8        0.81      -64.32    234.60 o 
   4   8   8       35.60      335.25    176.58 o 
   5   8   8       44.62       37.08    199.94 o 
  -5   9   8       73.43     -117.46    225.95 o 
  -4   9   8      104.61     -146.39    212.86 o 
  -3   9   8       63.05      209.05    223.28 o 
  -2   9   8       69.60      296.54    327.65 o 
  -1   9   8       16.12      131.08    199.14 o 
   0   9   8      762.21      671.58    203.09 o 
   1   9   8       89.14     -146.75    201.08 o 
   2   9   8      106.08      181.60    221.82 o 
 -14   1   9       30.98     -106.75    177.48 o 
 -13   1   9      148.18      112.97    192.37 o 
 -12   1   9      629.35      518.69    185.75 o 
 -11   1   9     2134.00     2229.10    172.31 o 
 -10   1   9     2578.44     2545.30    162.20 o 
  -9   1   9        5.55      -35.59     78.84 o 
  -8   1   9     1304.51     1199.16     93.44 o 
  -7   1   9     2592.34     2405.13     99.46 o 
  -6   1   9     5738.95     5603.37    112.00 o 
  -5   1   9      303.46      342.78     40.92 o 
  -4   1   9     3662.48     3825.03    103.69 o 
  -3   1   9     2521.33     2262.77    128.48 o 
  -2   1   9     9444.23     9661.39    259.78 o 
  -1   1   9     2922.93     2979.54    129.47 o 
   0   1   9     1697.63     1792.42    108.82 o 
   1   1   9     1508.23     1652.30     83.84 o 
   2   1   9     1182.48     1236.09    115.26 o 
   3   1   9     4308.95     3884.37    168.53 o 
   4   1   9      150.32      100.87     57.49 o 
   5   1   9      327.18      352.09     84.11 o 
   6   1   9     1451.49     1299.67    171.27 o 
   7   1   9      333.71       82.39     98.12 o 
   8   1   9       29.80      -43.35    129.39 o 
   9   1   9      456.42      419.10    135.40 o 
  10   1   9     1046.67     1105.47    153.41 o 
  11   1   9        1.23      -35.64    154.37 o 
 -14   2   9     1583.97     1712.57    251.02 o 
 -13   2   9      162.42      163.88    158.10 o 
 -12   2   9       35.89     -102.98    138.09 o 
 -11   2   9       75.45        6.24    125.74 o 
 -10   2   9     3554.07     3401.44    153.00 o 
  -9   2   9     1339.64     1317.17    109.25 o 
  -8   2   9     1022.85      971.84    100.58 o 
  -7   2   9      555.04      494.49     75.63 o 
  -6   2   9        3.77       12.51     43.89 o 
  -5   2   9    11933.19    11701.29    226.51 o 
  -4   2   9       92.13      133.49     42.32 o 
  -3   2   9      914.31      949.50     53.48 o 
  -2   2   9     1695.09     1578.93     97.31 o 
  -1   2   9    13989.79    14392.53    260.15 o 
   0   2   9      665.42      647.35     43.24 o 
   1   2   9     2065.70     2180.19     97.54 o 
   2   2   9       12.62       -1.50     57.81 o 
   3   2   9       73.31       67.46     67.25 o 
   4   2   9     6049.27     5997.09    196.73 o 
   5   2   9      167.11      103.36     81.47 o 
   6   2   9      652.36      684.91    107.29 o 
   7   2   9      234.82      360.90    108.35 o 
   8   2   9     4061.00     3940.75    191.62 o 
   9   2   9        3.17      -65.81    110.69 o 
  10   2   9       23.85     -198.90    132.60 o 
  11   2   9       48.64      154.12    156.68 o 
 -13   3   9       89.31     -174.84    330.34 o 
 -12   3   9        8.71      -96.70    138.21 o 
 -11   3   9      118.10      -76.62    110.43 o 
 -10   3   9      825.49      733.23    112.37 o 
  -9   3   9     3155.35     3180.30    147.60 o 
  -8   3   9       67.13        1.03     90.68 o 
  -7   3   9       63.39      -46.99     79.79 o 
  -6   3   9     2749.91     2742.43    133.47 o 
  -5   3   9     1169.18     1189.45     94.35 o 
  -4   3   9       99.91       75.80     41.36 o 
  -3   3   9     2228.81     2785.57    165.54 o 
  -2   3   9       88.09       96.07     35.35 o 
  -1   3   9    10169.38     9904.40    265.43 o 
   0   3   9     3985.65     4162.13    131.39 o 
   1   3   9      414.41      515.92     73.81 o 
   2   3   9      724.47      809.36     81.71 o 
   3   3   9     4575.12     4484.74    151.46 o 
   4   3   9     4384.76     4347.65    200.08 o 
   5   3   9       38.09       54.83     99.96 o 
   6   3   9      305.49      365.79    108.25 o 
   7   3   9       88.69       64.60     98.94 o 
   8   3   9      317.92      354.69    130.63 o 
   9   3   9        7.00     -114.29    134.66 o 
  10   3   9      397.55      366.89    157.42 o 
 -13   4   9      735.23      667.16    166.49 o 
 -12   4   9      214.71       50.47    200.38 o 
 -11   4   9      557.65      605.30    119.49 o 
 -10   4   9      208.47      149.32    107.47 o 
  -9   4   9      929.03      837.09    109.53 o 
  -8   4   9     1771.48     1520.97    127.84 o 
  -7   4   9      430.19      506.28    112.17 o 
  -6   4   9     1121.15     1044.94    105.54 o 
  -5   4   9     1532.65     1494.72    215.71 o 
  -4   4   9     5943.05     5454.57    173.18 o 
  -3   4   9        2.93      -38.35     39.89 o 
  -2   4   9     5319.83     5617.05    147.08 o 
  -1   4   9      460.49      516.93     66.33 o 
   0   4   9     4548.10     4456.28    139.40 o 
   1   4   9     1400.92     1621.23    107.33 o 
   2   4   9      214.56      197.69     79.75 o 
   3   4   9     5310.68     4824.05    173.91 o 
   4   4   9      107.77      -92.63     87.73 o 
   5   4   9      891.78      879.52    126.52 o 
   6   4   9      298.57      335.13    180.49 o 
   7   4   9     4408.66     4256.61    198.40 o 
   8   4   9      571.80      580.55    136.74 o 
   9   4   9      920.63      758.54    202.35 o 
  10   4   9        7.17     -287.29    409.92 o 
 -12   5   9      554.64      397.12    130.08 o 
 -11   5   9      301.63      336.63    126.93 o 
 -10   5   9      197.24      141.43    110.29 o 
  -9   5   9      209.92      277.66    159.73 o 
  -8   5   9     1188.13     1298.57    142.09 o 
  -7   5   9     2059.65     2100.54    143.75 o 
  -6   5   9     1157.41     1116.52    120.01 o 
  -5   5   9      880.50      869.12    199.17 o 
  -4   5   9        4.60      -53.06    126.14 o 
  -3   5   9     5235.37     4904.65    178.72 o 
  -2   5   9     2043.76     2251.73    134.40 o 
  -1   5   9      888.17      888.59    143.59 o 
   0   5   9     1740.01     1823.17    125.26 o 
   1   5   9     3430.79     3540.56    133.72 o 
   2   5   9     5872.13     5931.22    173.31 o 
   3   5   9     1075.79      970.36     97.82 o 
   4   5   9     1133.96     1203.97    167.44 o 
   5   5   9     2272.87     2182.09    149.79 o 
   6   5   9     1470.53     1659.77    153.25 o 
   7   5   9     1155.16     1006.18    157.20 o 
   8   5   9       66.40     -145.46    168.85 o 
   9   5   9       20.22     -192.62    198.79 o 
 -11   6   9      640.95      494.67    154.02 o 
 -10   6   9      417.82      420.51    207.53 o 
  -9   6   9      388.05      307.53    191.48 o 
  -8   6   9      141.76       43.52    173.96 o 
  -7   6   9      175.67       -6.74    168.78 o 
  -6   6   9      898.35      696.36    213.71 o 
  -5   6   9     1362.28     1422.47    397.32 o 
  -4   6   9      744.15      428.95    161.81 o 
  -3   6   9        6.26      -13.53    110.70 o 
  -2   6   9     1941.85     1905.75    144.16 o 
  -1   6   9      939.02     1103.42    133.11 o 
   0   6   9      709.20     1005.85    105.74 o 
   1   6   9      371.19      534.42    100.35 o 
   2   6   9      206.08       58.74     94.62 o 
   3   6   9      805.92      661.78    106.93 o 
   4   6   9      586.21      591.08    103.17 o 
   5   6   9      783.89      751.05    128.37 o 
   6   6   9      691.04      602.53    189.96 o 
   7   6   9     1225.53     1173.35    213.19 o 
   8   6   9      726.57      768.82    216.19 o 
 -10   7   9      163.36       63.07    209.95 o 
  -9   7   9      293.86      568.34    220.48 o 
  -8   7   9       32.29      -77.47    195.19 o 
  -7   7   9        1.58       66.49    185.03 o 
  -6   7   9      669.08      696.12    222.61 o 
  -5   7   9       22.51     -177.04    207.32 o 
  -4   7   9      480.59      226.75    183.96 o 
  -3   7   9       40.29     -129.78    161.28 o 
  -2   7   9       56.12      -19.78    162.96 o 
  -1   7   9     1177.85     1116.87    232.27 o 
   0   7   9      785.35      564.29    140.80 o 
   1   7   9        2.14      -38.62    178.24 o 
   2   7   9       31.56     -115.02    102.91 o 
   3   7   9      876.89      958.48    124.60 o 
   4   7   9      841.64      910.28    156.20 o 
   5   7   9      199.96       97.81    146.61 o 
   6   7   9       51.14      -47.38    152.27 o 
   7   7   9        4.31      100.65    357.48 o 
  -8   8   9        2.86      316.10    361.37 o 
  -7   8   9       77.92       77.40    211.03 o 
  -6   8   9       13.61      -28.86    212.37 o 
  -5   8   9      262.20      120.71    212.72 o 
  -4   8   9        0.33      -14.84    197.03 o 
  -3   8   9       41.93      170.90    173.75 o 
  -2   8   9       26.73       99.29    182.44 o 
  -1   8   9      224.68      110.48    172.99 o 
   0   8   9      355.91      155.13    162.59 o 
   1   8   9       14.55     -193.28    146.95 o 
   2   8   9       72.46      111.58    143.15 o 
   3   8   9       55.06     -107.09    194.84 o 
   4   8   9      596.64      444.71    163.53 o 
   5   8   9        1.91      -88.88    243.08 o 
  -4   9   9       86.41      255.37    300.33 o 
  -3   9   9        3.01     -297.65    209.74 o 
  -2   9   9       12.59      -43.44    205.73 o 
  -1   9   9       63.57     -104.88    183.38 o 
   0   9   9       54.08       84.61    190.42 o 
   1   9   9        3.31      134.14    274.39 o 
 -14   0  10     1254.16     1095.15    334.23 o 
 -13   0  10     2467.96     2251.81    317.93 o 
 -12   0  10     2940.85     3182.62    354.24 o 
 -11   0  10    13761.08    13814.87    643.27 o 
 -10   0  10      235.31      245.30    194.91 o 
  -9   0  10     1303.16     1544.69    217.88 o 
  -8   0  10     4836.17     4751.55    208.52 o 
  -7   0  10    18698.20    16982.79    560.81 o 
  -6   0  10      957.88      982.34     76.08 o 
  -5   0  10     4401.01     4333.37    134.45 o 
  -4   0  10     6954.92     7449.08    333.31 o 
  -3   0  10     3286.59     4154.74    237.89 o 
  -2   0  10    13108.23    13489.71    509.87 o 
  -1   0  10     5376.02     6068.43    281.99 o 
   0   0  10    25661.67    17169.05    619.18 o 
   1   0  10     1651.16     1597.98    163.04 o 
   2   0  10      769.28      520.80    131.17 o 
   3   0  10     2359.80     2432.45    208.06 o 
   4   0  10      586.12      390.74    147.66 o 
   5   0  10     4883.66     4257.57    282.91 o 
   6   0  10     1158.43     1056.43    195.83 o 
   7   0  10     6451.80     5746.98    358.50 o 
   8   0  10      291.77      441.51    218.62 o 
   9   0  10     3493.86     3838.85    356.84 o 
  10   0  10      522.80     1091.26    293.10 o 
  11   0  10     1878.40     2213.27    372.77 o 
 -14   1  10      154.37      218.66    214.30 o 
 -13   1  10      887.86      727.37    382.13 o 
 -12   1  10      530.22      781.27    183.39 o 
 -11   1  10      152.93      241.70    123.90 o 
 -10   1  10      171.98      148.91    108.07 o 
  -9   1  10     5625.81     5523.55    203.99 o 
  -8   1  10     2180.96     2186.29    108.56 o 
  -7   1  10     6119.23     5937.34    140.42 o 
  -6   1  10     1500.77     1532.44    104.31 o 
  -5   1  10    21415.55    21323.74    340.18 o 
  -4   1  10    10388.24    10402.27    207.87 o 
  -3   1  10     6584.45     6340.51    164.24 o 
  -2   1  10     3438.91     3967.93    133.07 o 
  -1   1  10     9071.98     9121.73    346.74 o 
   0   1  10        3.78        0.73     63.17 o 
   1   1  10      535.95      919.50    280.23 o 
   2   1  10     4930.16     4897.99    148.48 o 
   3   1  10     2435.92     2356.11    122.19 o 
   4   1  10     4011.27     3981.85    187.11 o 
   5   1  10     1168.59     1171.96    104.75 o 
   6   1  10      688.08      656.27    130.96 o 
   7   1  10      455.51      567.81    116.49 o 
   8   1  10      384.50      209.28    117.77 o 
   9   1  10     1038.00     1077.47    152.90 o 
  10   1  10      536.12      352.74    140.54 o 
 -14   2  10       11.18     -226.28    204.73 o 
 -13   2  10     1246.03     1167.96    214.72 o 
 -12   2  10     4190.92     3952.48    273.75 o 
 -11   2  10     1959.40     2362.93    353.51 o 
 -10   2  10      788.22     1094.94    137.38 o 
  -9   2  10     2974.63     2755.96    133.58 o 
  -8   2  10     6061.99     5967.12    174.94 o 
  -7   2  10      489.43      570.90     86.61 o 
  -6   2  10     2128.76     2042.22     85.68 o 
  -5   2  10      625.15      688.28     67.23 o 
  -4   2  10      250.67      295.37     65.39 o 
  -3   2  10     4833.13     4858.57    120.36 o 
  -2   2  10       26.80       39.21     44.76 o 
  -1   2  10     4937.70     4977.25    237.32 o 
   0   2  10     2839.86     2878.40     99.75 o 
   1   2  10     6709.38     6621.89    253.47 o 
   2   2  10     2547.39     2355.05    227.40 o 
   3   2  10     1176.53     1136.72     93.91 o 
   4   2  10      459.20      236.80     86.51 o 
   5   2  10      387.29      367.71     90.17 o 
   6   2  10     5220.69     5249.14    251.40 o 
   7   2  10      653.70      649.91    118.45 o 
   8   2  10       15.82       15.01    124.24 o 
   9   2  10     1220.06     1517.57    211.84 o 
  10   2  10     1146.88     1336.83    167.11 o 
 -13   3  10      703.60      865.99    248.13 o 
 -12   3  10      191.05     -116.49    144.89 o 
 -11   3  10      161.22      111.38    131.45 o 
 -10   3  10     2057.21     2265.82    140.09 o 
  -9   3  10      177.54      133.04     87.92 o 
  -8   3  10     7963.18     7888.18    239.16 o 
  -7   3  10     1485.86     1399.57    157.00 o 
  -6   3  10     3131.76     2862.19    136.52 o 
  -5   3  10      134.56       73.03     72.20 o 
  -4   3  10    19282.10    19697.50    451.83 o 
  -3   3  10       57.16       91.75     39.53 o 
  -2   3  10      601.27      586.21     47.00 o 
  -1   3  10       18.67       52.43     38.51 o 
   0   3  10     7577.61     7297.83    202.13 o 
   1   3  10     2870.06     2856.53    121.55 o 
   2   3  10     1348.47     1464.48    146.97 o 
   3   3  10     1128.50     1167.83    101.80 o 
   4   3  10     1206.94     1310.70    114.51 o 
   5   3  10     4629.75     4454.41    178.06 o 
   6   3  10       80.40      117.06    100.35 o 
   7   3  10      321.69      215.30    127.65 o 
   8   3  10      544.10      476.89    185.99 o 
   9   3  10        8.66       40.96    136.16 o 
  10   3  10      478.66      559.98    163.43 o 
 -13   4  10      276.32      164.06    159.49 o 
 -12   4  10     4015.46     4271.19    293.06 o 
 -11   4  10       68.58       -7.00    114.44 o 
 -10   4  10      426.07      469.99    116.08 o 
  -9   4  10      691.12      483.60    122.16 o 
  -8   4  10     4049.76     3995.96    236.51 o 
  -7   4  10       77.62      216.02     98.53 o 
  -6   4  10     1171.65     1232.79    111.18 o 
  -5   4  10      380.85      507.49     92.47 o 
  -4   4  10        9.49     -108.28     72.19 o 
  -3   4  10      693.71      739.76     65.71 o 
  -2   4  10     1918.88     2073.58     94.40 o 
  -1   4  10       13.51      -23.07     57.46 o 
   0   4  10     1619.70     1764.80     94.98 o 
   1   4  10      298.57      371.39     83.53 o 
   2   4  10     2268.00     2317.34    130.64 o 
   3   4  10        5.59      -34.06     90.87 o 
   4   4  10      723.48      672.47    111.25 o 
   5   4  10      178.40      197.94    109.56 o 
   6   4  10     2438.24     2483.32    163.44 o 
   7   4  10        2.32       34.15    129.72 o 
   8   4  10        4.04     -101.22    122.49 o 
   9   4  10       53.28     -187.78    139.10 o 
 -12   5  10       95.86      -17.72    134.06 o 
 -11   5  10       81.31      -32.89    109.65 o 
 -10   5  10        3.34      139.94    104.51 o 
  -9   5  10      193.53      182.00    137.19 o 
  -8   5  10      309.95      219.97    116.21 o 
  -7   5  10       35.84      -14.47    104.69 o 
  -6   5  10      275.43      267.12    103.16 o 
  -5   5  10     1546.37     1482.89    120.40 o 
  -4   5  10       72.61       48.90    136.23 o 
  -3   5  10       69.07       -7.96    122.91 o 
  -2   5  10      179.22      161.23    109.01 o 
  -1   5  10     1698.08     1721.41    145.46 o 
   0   5  10      166.50      198.87     73.63 o 
   1   5  10      652.44      629.74     90.44 o 
   2   5  10       83.39       40.95     85.58 o 
   3   5  10       10.95        5.32     99.95 o 
   4   5  10       15.38     -142.94    107.29 o 
   5   5  10      177.57       67.44    146.07 o 
   6   5  10      833.10      820.83    139.34 o 
   7   5  10       66.34     -133.75    135.63 o 
   8   5  10      110.65      -60.69    200.31 o 
 -11   6  10      372.62      428.27    156.61 o 
 -10   6  10      522.94      335.43    192.33 o 
  -9   6  10      247.21      126.55    175.03 o 
  -8   6  10        3.27      -99.24    164.89 o 
  -7   6  10     1116.48     1235.30    198.06 o 
  -6   6  10       20.48     -123.55    200.93 o 
  -5   6  10        1.98      -12.01    149.09 o 
  -4   6  10       68.63       26.56    130.80 o 
  -3   6  10     4050.76     4485.99    257.29 o 
  -2   6  10       82.11       24.11    150.91 o 
  -1   6  10     1674.84     1852.93    152.77 o 
   0   6  10      337.68      222.15     92.19 o 
   1   6  10      736.59      766.38    167.97 o 
   2   6  10        8.36        0.05     95.42 o 
   3   6  10     1524.94     1637.27    225.84 o 
   4   6  10        6.96      -97.02    110.95 o 
   5   6  10      352.81      218.26    110.20 o 
   6   6  10      147.96      139.83    112.82 o 
   7   6  10      115.75      231.32    202.50 o 
 -10   7  10        1.21     -213.31    183.21 o 
  -9   7  10      504.55      232.76    218.26 o 
  -8   7  10       34.67     -128.21    173.83 o 
  -7   7  10      592.39      650.74    229.83 o 
  -6   7  10       19.07       41.51    198.12 o 
  -5   7  10      775.34      809.79    220.85 o 
  -4   7  10      392.67      385.01    187.64 o 
  -3   7  10       12.57     -174.94    153.34 o 
  -2   7  10        5.40      105.60    157.47 o 
  -1   7  10      300.66      437.81    162.61 o 
   0   7  10       11.79     -143.43    130.51 o 
   1   7  10      560.99      761.75    213.96 o 
   2   7  10      480.65      526.36    142.62 o 
   3   7  10       31.07     -136.35    120.15 o 
   4   7  10        5.42       83.11    133.84 o 
   5   7  10     1322.81     1568.39    343.30 o 
   6   7  10       68.22     -142.26    157.29 o 
  -7   8  10        4.14      -81.82    214.87 o 
  -6   8  10       64.65       53.73    218.41 o 
  -5   8  10        5.39       79.24    214.79 o 
  -4   8  10       26.72     -141.86    208.80 o 
  -3   8  10      544.46      815.66    216.91 o 
  -2   8  10      528.60      513.40    213.06 o 
  -1   8  10       47.25       63.43    182.28 o 
   0   8  10      145.42     -104.22    171.09 o 
   1   8  10      361.55      299.22    160.89 o 
   2   8  10      382.09      383.97    161.45 o 
   3   8  10       69.13     -120.93    210.38 o 
   4   8  10       52.60     -214.05    206.37 o 
  -3   9  10      162.98      157.71    218.30 o 
  -2   9  10      182.23      340.37    209.56 o 
  -1   9  10        6.40      127.21    198.88 o 
   0   9  10        6.48     -149.16    190.75 o 
 -14   1  11      155.17      -36.25    215.72 o 
 -13   1  11      376.83      180.65    169.10 o 
 -12   1  11      842.80      986.61    187.46 o 
 -11   1  11      336.74      314.17    127.79 o 
 -10   1  11      517.18      379.68    118.06 o 
  -9   1  11        9.20      -31.69    112.71 o 
  -8   1  11       74.73       99.35     74.38 o 
  -7   1  11     4743.90     4618.82    124.45 o 
  -6   1  11     7516.71     7305.85    180.99 o 
  -5   1  11       31.17       46.95     53.23 o 
  -4   1  11        6.32       37.78     49.49 o 
  -3   1  11     4166.07     3893.44    131.16 o 
  -2   1  11     7523.88     7459.52    234.90 o 
  -1   1  11     1816.23     1863.48    168.97 o 
   0   1  11      329.43      507.20     89.73 o 
   1   1  11     1380.02     1099.44    151.65 o 
   2   1  11     3172.99     2771.25    153.50 o 
   3   1  11     2364.56     2459.86    119.80 o 
   4   1  11      443.56      582.86     93.11 o 
   5   1  11      193.17      254.09     95.09 o 
   6   1  11      432.22      424.56    100.01 o 
   7   1  11     2011.14     1843.35    203.44 o 
   8   1  11       11.95      -25.45    155.92 o 
   9   1  11       14.66      -25.28    158.32 o 
  10   1  11      124.38      -59.75    282.82 o 
 -14   2  11      325.82      217.92    223.76 o 
 -13   2  11      342.80      166.83    194.80 o 
 -12   2  11     1177.15     1175.17    166.55 o 
 -11   2  11      229.78      130.16    145.92 o 
 -10   2  11     2857.72     3088.89    336.73 o 
  -9   2  11       36.42      -15.90     84.73 o 
  -8   2  11     7650.60     6980.87    190.51 o 
  -7   2  11      376.10      383.90    110.18 o 
  -6   2  11     3407.56     3600.29    143.03 o 
  -5   2  11      146.30      169.91     67.10 o 
  -4   2  11     1305.73     1308.94     86.61 o 
  -3   2  11       10.20       21.19     48.75 o 
  -2   2  11     1671.51     1598.03    136.19 o 
  -1   2  11    12142.09    12206.28    351.04 o 
   0   2  11      279.97      272.81     43.05 o 
   1   2  11      389.61      344.91     70.54 o 
   2   2  11     1673.63     1710.23    139.91 o 
   3   2  11     5423.51     5557.95    258.51 o 
   4   2  11        6.81        6.80     85.12 o 
   5   2  11      454.00      466.65     99.79 o 
   6   2  11      387.01      552.39    159.94 o 
   7   2  11        0.15       95.67    114.29 o 
   8   2  11     2100.44     2512.86    427.09 o 
   9   2  11       55.92      -89.15    135.92 o 
  10   2  11       28.89      -57.43    153.54 o 
 -13   3  11      901.28      616.79    174.26 o 
 -12   3  11     1157.01     1028.95    172.30 o 
 -11   3  11       53.38      -62.42    131.77 o 
 -10   3  11       85.73       -2.59    106.91 o 
  -9   3  11      379.31      424.37     95.71 o 
  -8   3  11       24.01      -98.98     93.13 o 
  -7   3  11       80.05      -79.56     80.83 o 
  -6   3  11     4907.44     4983.63    175.48 o 
  -5   3  11     7672.04     7420.90    210.55 o 
  -4   3  11     1072.41     1238.98    167.43 o 
  -3   3  11      962.47     1230.93    108.67 o 
  -2   3  11     1799.92     1914.80     71.43 o 
  -1   3  11     6185.56     6396.52    178.55 o 
   0   3  11      175.58      202.14     69.00 o 
   1   3  11        2.59       62.63     68.17 o 
   2   3  11      175.74      154.47     74.82 o 
   3   3  11     3408.56     3187.06    146.08 o 
   4   3  11      849.55      945.25    121.66 o 
   5   3  11      251.14      192.50    106.91 o 
   6   3  11      516.73      381.84    122.85 o 
   7   3  11     3822.73     3709.63    198.71 o 
   8   3  11      804.20      705.92    148.19 o 
   9   3  11       27.28      121.48    147.05 o 
 -13   4  11      958.11      996.40    176.78 o 
 -12   4  11       11.40      -16.31    150.46 o 
 -11   4  11       54.21      167.91    114.69 o 
 -10   4  11     1090.77     1094.70    122.21 o 
  -9   4  11    10109.53     9252.03    331.42 o 
  -8   4  11      372.05      301.14    125.84 o 
  -7   4  11      285.40      456.89    105.43 o 
  -6   4  11      494.91      639.57    103.56 o 
  -5   4  11     2981.51     3201.01    148.13 o 
  -4   4  11     1639.58     1541.46    109.55 o 
  -3   4  11      663.07      859.24     70.90 o 
  -2   4  11     4128.02     4262.63    128.98 o 
  -1   4  11     2734.25     2628.99    109.15 o 
   0   4  11     6688.80     6530.60    171.50 o 
   1   4  11      479.06      540.49     95.03 o 
   2   4  11     1506.65     1657.68    122.04 o 
   3   4  11     2606.40     2899.46    150.87 o 
   4   4  11     1751.93     1985.57    142.26 o 
   5   4  11      826.33      819.24    128.17 o 
   6   4  11       79.89      180.16    124.84 o 
   7   4  11      393.99      441.19    141.46 o 
   8   4  11      194.66      126.60    148.21 o 
   9   4  11      464.84      209.00    160.98 o 
 -12   5  11       25.10     -137.39    118.06 o 
 -11   5  11      675.67      371.52    125.01 o 
 -10   5  11      827.94      840.42    127.07 o 
  -9   5  11      326.53      167.04    127.60 o 
  -8   5  11     1602.21     1629.22    156.10 o 
  -7   5  11     2763.78     2953.20    173.40 o 
  -6   5  11       13.89       25.24     95.03 o 
  -5   5  11     5679.65     5339.86    274.87 o 
  -4   5  11     2260.71     2354.48    199.44 o 
  -3   5  11     1512.55     1602.92    238.82 o 
  -2   5  11     1160.82     1492.13    124.45 o 
  -1   5  11     4000.25     4458.07    161.41 o 
   0   5  11       83.85       33.27     85.74 o 
   1   5  11     1057.46      875.26    110.16 o 
   2   5  11     1073.58     1110.29    108.70 o 
   3   5  11        2.18      -43.66    107.86 o 
   4   5  11     2946.82     3128.55    192.05 o 
   5   5  11        9.21      -61.50    152.55 o 
   6   5  11     1585.68     1580.41    172.28 o 
   7   5  11      535.58      438.71    156.21 o 
   8   5  11     1023.38     1087.35    240.39 o 
 -11   6  11      488.92      279.40    119.46 o 
 -10   6  11     1066.73      883.67    162.90 o 
  -9   6  11     2637.80     2456.90    263.80 o 
  -8   6  11      249.72      488.92    201.05 o 
  -7   6  11      227.27      248.93    211.40 o 
  -6   6  11      435.86      410.59    184.53 o 
  -5   6  11     1356.12     1419.76    213.99 o 
  -4   6  11       41.09        4.70    159.01 o 
  -3   6  11      292.74      361.53    156.83 o 
  -2   6  11      624.40      751.47    224.46 o 
  -1   6  11     1754.63     1921.14    157.12 o 
   0   6  11     2253.13     2318.36    165.22 o 
   1   6  11       79.53      144.07     99.55 o 
   2   6  11     1474.14     1563.86    128.27 o 
   3   6  11     2609.74     2995.12    158.40 o 
   4   6  11      180.89      215.50    159.01 o 
   5   6  11      100.99      -20.27    115.52 o 
   6   6  11        7.25       55.50    176.27 o 
   7   6  11        4.71      -46.32    298.20 o 
  -9   7  11       18.42     -256.22    206.83 o 
  -8   7  11        2.36      -20.98    205.17 o 
  -7   7  11        8.78       13.03    197.50 o 
  -6   7  11     1476.02     1730.12    244.62 o 
  -5   7  11      945.09      742.05    207.83 o 
  -4   7  11      452.54      307.38    178.93 o 
  -3   7  11        9.31       85.89    179.01 o 
  -2   7  11     1843.37     2206.65    379.25 o 
  -1   7  11     1637.75     1992.56    207.23 o 
   0   7  11        0.80      -10.86    141.56 o 
   1   7  11        0.54      -84.62    131.91 o 
   2   7  11      209.87       45.57    114.49 o 
   3   7  11      400.07      364.56    190.03 o 
   4   7  11       84.82     -114.38    118.48 o 
   5   7  11       53.21     -177.29    153.11 o 
  -7   8  11       73.76     -245.77    215.61 o 
  -6   8  11      202.96       24.00    223.42 o 
  -5   8  11       42.81      104.65    349.98 o 
  -4   8  11      185.20      436.22    217.87 o 
  -3   8  11       76.65       -1.95    216.58 o 
  -2   8  11       10.05     -232.56    195.34 o 
  -1   8  11     1079.42      848.49    216.83 o 
   0   8  11       92.99      -72.11    179.21 o 
   1   8  11       51.01      -74.91    159.60 o 
   2   8  11      298.94      142.80    156.35 o 
   3   8  11      283.72      141.03    219.90 o 
 -14   0  12      165.13      319.23    304.40 o 
 -13   0  12        1.83      219.92    254.94 o 
 -12   0  12      177.21       22.42    244.93 o 
 -11   0  12    13534.66    13155.48    624.00 o 
 -10   0  12      974.09     1160.92    232.89 o 
  -9   0  12     2041.90     1765.01    162.54 o 
  -8   0  12    13288.55    12840.30    390.57 o 
  -7   0  12    47113.72    46773.31    928.88 o 
  -6   0  12     7371.21     7382.81    198.74 o 
  -5   0  12      705.20      753.63     75.21 o 
  -4   0  12       77.01      151.55    124.50 o 
  -3   0  12    10645.32    10158.70    427.61 o 
  -2   0  12      890.27     1036.79    146.55 o 
  -1   0  12    13682.89    11389.28    460.96 o 
   1   0  12     8307.79     8711.34    396.48 o 
   2   0  12    30152.89    30145.55   1057.54 o 
   3   0  12     2342.99     2345.00    233.81 o 
   4   0  12     8704.03     8889.95    426.31 o 
   5   0  12     7504.09     7252.50    388.70 o 
   6   0  12     4704.27     4467.11    329.04 o 
   7   0  12      833.57      896.16    241.41 o 
   8   0  12       47.03     -244.37    217.33 o 
   9   0  12       94.78       89.12    242.15 o 
  10   0  12       94.26     -304.59    237.89 o 
 -14   1  12     1525.47     1606.23    250.07 o 
 -13   1  12     1443.01     1623.28    388.70 o 
 -12   1  12     1660.46     1820.36    215.05 o 
 -11   1  12     2010.98     2457.12    212.28 o 
 -10   1  12      821.70      826.71    133.04 o 
  -9   1  12     1152.25     1132.82    129.37 o 
  -8   1  12        1.24      -45.68     71.49 o 
  -7   1  12     6589.62     6477.45    221.47 o 
  -6   1  12     5059.90     5079.26    139.90 o 
  -5   1  12     1674.83     1739.93    114.95 o 
  -4   1  12     8521.80     8948.22    193.94 o 
  -3   1  12    41325.32    40732.10    794.74 o 
  -2   1  12    24911.23    25703.10    640.52 o 
  -1   1  12     2278.15     2522.75    151.88 o 
   0   1  12     2695.90     2571.96    149.82 o 
   1   1  12    20601.50    19554.50    512.95 o 
   2   1  12     3523.25     3437.82    170.26 o 
   3   1  12       25.01       58.45    106.07 o 
   4   1  12     1835.61     2138.55    182.40 o 
   5   1  12      347.92      337.64    133.15 o 
   6   1  12     3598.28     3593.20    261.05 o 
   7   1  12       68.64       34.05    175.08 o 
   8   1  12     3848.64     3467.94    243.70 o 
   9   1  12     1667.25     1504.27    206.46 o 
  10   1  12     1237.92     1355.44    225.32 o 
 -14   2  12      155.93       82.68    203.31 o 
 -13   2  12      150.02      203.97    189.37 o 
 -12   2  12     2490.02     2160.68    190.62 o 
 -11   2  12     2643.22     2651.11    205.43 o 
 -10   2  12     8907.19     8467.81    276.16 o 
  -9   2  12       17.01       43.37     87.90 o 
  -8   2  12     7429.25     7195.50    203.45 o 
  -7   2  12    17466.29    16625.13    384.65 o 
  -6   2  12    17682.10    17214.44    448.39 o 
  -5   2  12      510.46      580.81     61.39 o 
  -4   2  12       62.07       56.90     50.59 o 
  -3   2  12       33.79       97.00     51.57 o 
  -2   2  12     1184.83     1208.59    136.26 o 
  -1   2  12      178.02      188.10     52.70 o 
   0   2  12     8768.51     8998.06    271.25 o 
   1   2  12    15081.51    14531.67    359.05 o 
   2   2  12     5587.64     5458.14    176.96 o 
   3   2  12       42.81       98.35     81.03 o 
   4   2  12     4337.76     4132.79    166.53 o 
   5   2  12     7340.65     6889.71    224.99 o 
   6   2  12      358.40      319.20    113.20 o 
   7   2  12       97.96       44.87    107.77 o 
   8   2  12      103.27      202.27    125.58 o 
   9   2  12       90.99      253.01    139.94 o 
 -13   3  12       12.75     -183.92    156.68 o 
 -12   3  12      367.31      293.97    148.68 o 
 -11   3  12      710.27      722.80    142.56 o 
 -10   3  12      868.76      740.63    117.23 o 
  -9   3  12      835.18      849.54    106.48 o 
  -8   3  12     5918.82     5780.35    205.40 o 
  -7   3  12       35.51       74.60     90.76 o 
  -6   3  12      608.22      702.79     97.77 o 
  -5   3  12     2098.62     2069.35    254.86 o 
  -4   3  12    21872.81    21238.81    462.72 o 
  -3   3  12     5921.19     5883.99    146.26 o 
  -2   3  12     4972.88     4872.75    161.71 o 
  -1   3  12      156.00      112.82     70.87 o 
   0   3  12    17421.61    17400.28    499.62 o 
   1   3  12     2912.25     2602.66    146.10 o 
   2   3  12     2163.70     2103.61    204.41 o 
   3   3  12      686.96      856.44    105.96 o 
   4   3  12      444.41      496.44    110.83 o 
   5   3  12     1871.08     2045.07    151.15 o 
   6   3  12        0.74      -76.65    109.90 o 
   7   3  12      309.55      149.05    135.48 o 
   8   3  12      179.34      279.09    146.38 o 
   9   3  12     2548.79     2378.38    205.27 o 
 -13   4  12        2.44     -200.18    157.43 o 
 -12   4  12      622.96      594.21    159.38 o 
 -11   4  12      424.34      244.58    113.27 o 
 -10   4  12     1329.49     1218.91    124.44 o 
  -9   4  12      269.83      165.56    120.12 o 
  -8   4  12     2666.55     2836.66    210.34 o 
  -7   4  12      248.46      266.76    107.55 o 
  -6   4  12     7079.21     6957.96    257.12 o 
  -5   4  12        2.01       31.50     87.16 o 
  -4   4  12     1141.92     1074.14    101.37 o 
  -3   4  12       58.44      101.77     84.92 o 
  -2   4  12      948.22     1187.03     84.72 o 
  -1   4  12        4.28      -27.99     67.23 o 
   0   4  12     2297.02     2477.13    132.52 o 
   1   4  12     5096.15     5245.52    182.12 o 
   2   4  12      426.46      330.49    101.00 o 
   3   4  12      291.30      362.31    101.88 o 
   4   4  12     1913.51     1952.30    147.00 o 
   5   4  12     1980.23     2456.89    164.63 o 
   6   4  12       46.45       80.23    139.91 o 
   7   4  12      234.39      274.82    323.34 o 
   8   4  12      985.34     1131.15    170.45 o 
 -12   5  12        3.51        2.43    129.01 o 
 -11   5  12      231.18       49.96    116.96 o 
 -10   5  12       54.20     -192.27    141.91 o 
  -9   5  12      762.23      942.91    147.84 o 
  -8   5  12      220.77      321.29    157.33 o 
  -7   5  12      934.02      677.44    122.70 o 
  -6   5  12      251.88      279.48    109.52 o 
  -5   5  12      254.06      197.47    142.98 o 
  -4   5  12      872.28      820.33    146.94 o 
  -3   5  12     2151.48     2606.79    269.94 o 
  -2   5  12      802.27      927.32    118.16 o 
  -1   5  12      763.46      788.45    114.75 o 
   0   5  12     1178.42     1243.80    107.72 o 
   1   5  12     1308.46     1553.81    114.35 o 
   2   5  12       87.09      141.65     90.07 o 
   3   5  12      116.78       32.86    111.10 o 
   4   5  12        4.17      -80.90    115.46 o 
   5   5  12      151.35      180.71    125.40 o 
   6   5  12      227.92      363.58    232.21 o 
   7   5  12       18.53      -41.29    155.50 o 
 -11   6  12      709.91      832.13    145.39 o 
 -10   6  12      230.56      166.62    150.15 o 
  -9   6  12      119.29      191.33    148.07 o 
  -8   6  12       12.98      -79.24    230.94 o 
  -7   6  12      399.64      438.31    196.84 o 
  -6   6  12      277.03      190.51    161.95 o 
  -5   6  12      484.14      337.75    178.99 o 
  -4   6  12      115.39      499.23    180.95 o 
  -3   6  12      628.52      578.64    171.55 o 
  -2   6  12     1524.29     1713.16    571.10 o 
  -1   6  12      167.75       56.10    123.43 o 
   0   6  12      386.14      440.12    130.03 o 
   1   6  12        5.07     -118.23     98.89 o 
   2   6  12       32.28        5.42    105.36 o 
   3   6  12      309.56      411.56    116.93 o 
   4   6  12      110.19       18.42    112.87 o 
   5   6  12        6.99     -167.87    111.91 o 
   6   6  12      187.84       41.77    183.39 o 
  -9   7  12      257.42      275.93    406.58 o 
  -8   7  12       66.27     -154.19    209.32 o 
  -7   7  12      296.67      320.97    212.74 o 
  -6   7  12        0.76     -268.42    183.12 o 
  -5   7  12      305.05      165.52    198.97 o 
  -4   7  12       75.66      176.26    156.78 o 
  -3   7  12       19.57       -4.45    164.04 o 
  -2   7  12      176.57      101.66    177.41 o 
  -1   7  12      827.88      639.86    193.91 o 
   0   7  12        3.33     -206.02    137.34 o 
   1   7  12      645.84      356.30    157.90 o 
   2   7  12       16.16      -27.40    140.23 o 
   3   7  12        9.02     -204.49    136.33 o 
   4   7  12       39.75     -116.22    170.07 o 
   5   7  12      497.89      273.14    169.21 o 
  -7   8  12       55.11      -76.43    227.99 o 
  -6   8  12        5.56      -75.18    220.12 o 
  -5   8  12       21.76      114.78    225.27 o 
  -4   8  12        4.03       83.31    206.30 o 
  -3   8  12       79.29      104.68    186.67 o 
  -2   8  12       36.11     -273.49    197.44 o 
  -1   8  12      118.05      -40.17    182.81 o 
   0   8  12       24.74     -103.05    175.68 o 
   1   8  12       76.38     -198.77    223.45 o 
   2   8  12      209.48      -50.51    161.04 o 
 -14   1  13      173.65      206.64    199.59 o 
 -13   1  13      544.17      458.37    200.77 o 
 -12   1  13      428.31      381.98    181.25 o 
 -11   1  13      802.34      856.52    177.59 o 
 -10   1  13      346.67      321.10    123.41 o 
  -9   1  13     1505.21     1679.98    150.02 o 
  -8   1  13      693.98      732.76    111.08 o 
  -7   1  13     1060.74     1152.89     85.42 o 
  -6   1  13     4753.51     4857.76    140.23 o 
  -5   1  13       71.92       83.29     60.67 o 
  -4   1  13     1415.24     1500.41    165.00 o 
  -3   1  13      964.41      902.75    101.95 o 
  -2   1  13     4457.93     4057.63    182.45 o 
  -1   1  13       98.38       92.56    129.51 o 
   0   1  13     4076.11     4093.96    180.96 o 
   1   1  13     5140.86     5471.74    352.57 o 
   2   1  13     3027.84     2969.64    169.20 o 
   3   1  13     1339.81     1306.39    219.83 o 
   4   1  13      668.83      610.19    139.63 o 
   5   1  13       67.18       23.01    136.17 o 
   6   1  13      104.69      119.51    141.96 o 
   7   1  13     1918.58     1808.15    201.64 o 
   8   1  13        2.96       17.75    160.08 o 
   9   1  13        9.68      -66.79    272.72 o 
 -13   2  13      700.67      776.22    286.52 o 
 -12   2  13      635.82      253.57    176.34 o 
 -11   2  13       31.92       25.92    128.99 o 
 -10   2  13      415.00      333.81    144.86 o 
  -9   2  13      597.35      498.23     95.22 o 
  -8   2  13     6986.54     6471.74    187.20 o 
  -7   2  13      795.65     1003.32    147.18 o 
  -6   2  13     2453.37     2668.58    137.16 o 
  -5   2  13       32.72       45.30     55.31 o 
  -4   2  13    15107.95    15263.43    295.34 o 
  -3   2  13      347.82      410.31     68.63 o 
  -2   2  13       57.49       40.82     60.57 o 
  -1   2  13      216.29      173.71    101.85 o 
   0   2  13     1336.78     1412.76    303.29 o 
   1   2  13     2830.38     2882.35    134.29 o 
   2   2  13      522.68      621.56    110.14 o 
   3   2  13     5256.89     5069.63    183.94 o 
   4   2  13      370.91      419.26    109.36 o 
   5   2  13     1817.32     1674.20    178.62 o 
   6   2  13      598.23      673.94    129.95 o 
   7   2  13      306.87      583.90    142.77 o 
   8   2  13       17.13      101.99    144.37 o 
   9   2  13      326.86      278.99    175.33 o 
 -13   3  13      302.88      156.22    171.30 o 
 -12   3  13      825.19      756.66    164.31 o 
 -11   3  13        1.99      -76.31    141.70 o 
 -10   3  13      298.90      494.67    124.91 o 
  -9   3  13      444.27      424.09    101.29 o 
  -8   3  13       19.35      -28.97     99.71 o 
  -7   3  13      533.39      425.87     99.93 o 
  -6   3  13       78.67      115.97     86.17 o 
  -5   3  13      395.88      285.80     81.25 o 
  -4   3  13     1667.41     1670.74    107.83 o 
  -3   3  13     1272.60     1415.19     80.01 o 
  -2   3  13     4262.38     4423.34    231.42 o 
  -1   3  13     2947.67     2926.48    131.29 o 
   0   3  13     8550.23     8957.39    305.51 o 
   1   3  13     1607.29     1971.16    196.61 o 
   2   3  13     1147.36     1243.20    120.48 o 
   3   3  13     1845.03     2189.93    403.20 o 
   4   3  13      713.26      687.32    131.76 o 
   5   3  13        0.94       79.53    115.59 o 
   6   3  13     1194.40     1038.97    150.15 o 
   7   3  13     1390.03     1401.47    165.09 o 
   8   3  13      306.57      338.66    172.94 o 
 -12   4  13      362.26      507.30    158.72 o 
 -11   4  13      338.45      207.55    148.59 o 
 -10   4  13      742.42      601.01    123.28 o 
  -9   4  13     4677.97     4540.06    208.81 o 
  -8   4  13      647.16      652.99    177.32 o 
  -7   4  13      734.95      797.76    116.51 o 
  -6   4  13     2390.42     2460.62    154.85 o 
  -5   4  13    10337.85    10254.26    277.23 o 
  -4   4  13     1468.99     1694.16    164.13 o 
  -3   4  13     4127.56     3871.24    265.34 o 
  -2   4  13      124.53      168.27     72.93 o 
  -1   4  13      340.47      333.28     78.67 o 
   0   4  13     1886.18     2000.63    127.59 o 
   1   4  13       13.64      107.48     94.04 o 
   2   4  13     1350.13     1550.48    190.86 o 
   3   4  13     2625.51     2727.78    180.14 o 
   4   4  13     6198.97     5795.19    270.59 o 
   5   4  13      316.41      413.02    128.96 o 
   6   4  13      143.39      310.75    142.08 o 
   7   4  13      280.00      259.05    145.85 o 
   8   4  13      728.48      788.81    224.22 o 
 -11   5  13      556.80      694.74    138.97 o 
 -10   5  13     1189.71     1511.70    192.77 o 
  -9   5  13       19.57     -123.01    134.94 o 
  -8   5  13      454.52      563.93    130.95 o 
  -7   5  13      464.22      505.29    124.39 o 
  -6   5  13      780.86      740.33    179.54 o 
  -5   5  13     4659.74     4757.96    272.34 o 
  -4   5  13     1442.69     1475.75    226.31 o 
  -3   5  13       87.86      -39.45    147.23 o 
  -2   5  13        1.98      -92.11    102.48 o 
  -1   5  13    12887.57    12889.59    449.35 o 
   0   5  13     4553.61     4708.49    200.93 o 
   1   5  13      160.87      273.86     99.27 o 
   2   5  13        9.26      187.19    112.17 o 
   3   5  13     1626.46     2043.43    220.15 o 
   4   5  13      194.71      136.98    125.52 o 
   5   5  13       85.02      137.72    126.56 o 
   6   5  13      838.19      698.07    146.69 o 
   7   5  13      532.16      383.15    169.63 o 
 -10   6  13       97.26       49.78    136.54 o 
  -9   6  13      907.92      770.98    204.26 o 
  -8   6  13      832.21      682.89    208.24 o 
  -7   6  13      491.30      450.94    276.61 o 
  -6   6  13      412.97      332.91    174.11 o 
  -5   6  13     2799.44     3375.10    262.37 o 
  -4   6  13     1399.96     1420.85    210.59 o 
  -3   6  13      122.94      112.87    154.12 o 
  -2   6  13       84.03     -160.99    148.63 o 
  -1   6  13      128.64       43.36    139.22 o 
   0   6  13      392.33      215.61    134.98 o 
   1   6  13       10.51       59.88     99.31 o 
   2   6  13      634.02      720.47    136.15 o 
   3   6  13     1471.60     1497.62    142.36 o 
   4   6  13     1551.50     1928.50    227.06 o 
   5   6  13       79.43     -131.94    144.01 o 
   6   6  13      102.71      -23.45    154.54 o 
  -9   7  13      215.64      262.32    236.25 o 
  -8   7  13       45.38     -304.37    211.62 o 
  -7   7  13       60.30       -5.00    196.37 o 
  -6   7  13      132.84      -68.48    279.30 o 
  -5   7  13       14.16      222.84    206.49 o 
  -4   7  13      447.09      274.43    176.75 o 
  -3   7  13      211.15      309.04    200.28 o 
  -2   7  13     2092.82     2150.77    244.59 o 
  -1   7  13      924.28      902.78    193.37 o 
   0   7  13      630.31      608.73    198.38 o 
   1   7  13       43.88     -157.67    145.48 o 
   2   7  13      542.73      436.98    218.71 o 
   3   7  13       64.59       35.03    131.52 o 
   4   7  13      120.09      -10.04    132.13 o 
  -6   8  13       76.94     -220.35    363.13 o 
  -5   8  13      249.52      145.03    229.80 o 
  -4   8  13      826.32      939.84    314.69 o 
  -3   8  13       23.52      116.42    218.00 o 
  -2   8  13      153.88     -105.58    188.78 o 
  -1   8  13      366.17      282.98    216.00 o 
   0   8  13        6.20       25.24    199.51 o 
   1   8  13        7.13      164.11    204.18 o 
 -14   0  14      832.53      711.08    322.37 o 
 -13   0  14      383.63      154.33    279.95 o 
 -12   0  14      707.72      814.46    280.87 o 
 -11   0  14     1311.45     1190.19    265.87 o 
 -10   0  14        6.29     -220.10    177.31 o 
  -9   0  14     2734.38     3018.09    294.40 o 
  -8   0  14      123.26      133.23    124.96 o 
  -7   0  14    13395.05    14221.69    422.13 o 
  -6   0  14      548.75      571.18     86.50 o 
  -5   0  14    25277.54    26235.20    677.73 o 
  -4   0  14        5.54       57.99    151.18 o 
  -3   0  14    11816.42    11722.21    499.68 o 
  -2   0  14      129.48      276.80    154.52 o 
  -1   0  14     6538.76     6947.17    356.46 o 
   0   0  14      246.14      259.01    154.15 o 
   1   0  14      733.93     1046.79    198.98 o 
   2   0  14     9982.30    10405.48    479.67 o 
   3   0  14       73.40      -33.53    166.37 o 
   4   0  14      100.14       42.98    186.76 o 
   5   0  14     6512.49     6168.84    387.78 o 
   6   0  14    11530.59    12417.73    588.06 o 
   7   0  14      263.02      565.08    254.75 o 
   8   0  14       73.97       49.84    250.49 o 
   9   0  14      791.48      590.65    288.66 o 
 -13   1  14     1932.29     1941.02    240.99 o 
 -12   1  14       91.97      -98.04    164.59 o 
 -11   1  14       21.47       51.61    154.49 o 
 -10   1  14      301.64      331.23    122.18 o 
  -9   1  14     1776.35     2001.34    166.68 o 
  -8   1  14     1662.81     1649.03    132.78 o 
  -7   1  14      621.69      699.61    120.66 o 
  -6   1  14        2.18       28.81     65.28 o 
  -5   1  14       26.81       35.77     61.13 o 
  -4   1  14      686.08      606.09    134.25 o 
  -3   1  14     8766.85     8740.69    236.27 o 
  -2   1  14     6511.96     6393.60    236.22 o 
  -1   1  14     4395.47     4406.97    198.44 o 
   0   1  14       21.60      -48.15    107.30 o 
   1   1  14    31373.15    32766.98   1139.80 o 
   2   1  14    13810.38    13494.34    874.49 o 
   3   1  14     3591.35     3377.07    201.60 o 
   4   1  14      283.68      280.75    135.72 o 
   5   1  14     1166.69     1100.71    160.47 o 
   6   1  14      153.68      149.47    157.44 o 
   7   1  14      964.91     1039.56    187.99 o 
   8   1  14     1341.61     1376.00    216.57 o 
 -13   2  14        1.50      -23.28    183.28 o 
 -12   2  14      662.24      691.94    183.21 o 
 -11   2  14      137.52      278.22    137.50 o 
 -10   2  14      936.46      955.19    163.79 o 
  -9   2  14      149.33     -116.58    110.48 o 
  -8   2  14       59.01       12.90     83.22 o 
  -7   2  14      919.86      818.71    104.58 o 
  -6   2  14    11382.70    11063.78    285.33 o 
  -5   2  14     2784.67     2837.68    395.39 o 
  -4   2  14      295.22      324.99     65.71 o 
  -3   2  14     2728.64     2485.06    309.01 o 
  -2   2  14     9892.41    10174.33    413.44 o 
  -1   2  14     1181.06     1607.29    147.78 o 
   0   2  14     1399.19     1482.50    326.36 o 
   1   2  14     1708.96     1588.47    140.51 o 
   2   2  14     1690.32     1973.00    166.37 o 
   3   2  14     1120.09     1200.40    123.81 o 
   4   2  14     1011.79      962.91    121.83 o 
   5   2  14     6704.12     6054.13    225.42 o 
   6   2  14     3525.40     3825.87    221.32 o 
   7   2  14     2363.08     2121.21    180.01 o 
   8   2  14       70.61       19.63    182.16 o 
 -13   3  14       22.89     -213.70    182.66 o 
 -12   3  14     1726.88     2165.29    197.23 o 
 -11   3  14      269.03      204.25    139.37 o 
 -10   3  14      321.24      348.17    157.66 o 
  -9   3  14        6.20      -26.70     93.04 o 
  -8   3  14     1800.66     1811.40    166.86 o 
  -7   3  14     1346.61     1392.98    127.76 o 
  -6   3  14      742.82      837.69    116.74 o 
  -5   3  14     1790.45     2048.17    237.48 o 
  -4   3  14     1294.54     1361.96    119.04 o 
  -3   3  14        2.94       -5.00    115.29 o 
  -2   3  14     5215.57     5517.93    224.48 o 
  -1   3  14     4390.87     4435.62    348.59 o 
   0   3  14     5282.64     5225.28    182.02 o 
   1   3  14      137.71      108.09     91.21 o 
   2   3  14     8214.69     8168.56    390.56 o 
   3   3  14     2427.00     2342.40    153.37 o 
   4   3  14      293.56      462.16    121.90 o 
   5   3  14        5.18     -143.31    109.38 o 
   6   3  14      709.29      776.82    132.86 o 
   7   3  14      440.68      350.24    149.29 o 
   8   3  14      105.52      -54.61    160.88 o 
 -12   4  14       23.00       -4.64    141.99 o 
 -11   4  14       91.63      129.92    141.83 o 
 -10   4  14      803.71      798.29    121.89 o 
  -9   4  14      678.06      781.55    139.17 o 
  -8   4  14      726.28      922.82    131.35 o 
  -7   4  14      321.01      221.56    129.18 o 
  -6   4  14     4353.46     4115.93    247.58 o 
  -5   4  14      640.64      667.57    147.74 o 
  -4   4  14      672.57      599.73    182.22 o 
  -3   4  14      132.08      232.00    138.73 o 
  -2   4  14     1672.83     2034.68    173.68 o 
  -1   4  14       48.46      130.28     78.57 o 
   0   4  14      940.12      943.50    176.75 o 
   1   4  14     1327.92     1402.76    128.54 o 
   2   4  14      171.61      219.09    106.14 o 
   3   4  14      709.30      860.23    191.71 o 
   4   4  14      284.00      469.76    129.82 o 
   5   4  14      653.97      646.04    145.75 o 
   6   4  14      414.00      335.89    169.96 o 
   7   4  14      143.74       47.17    158.96 o 
 -11   5  14      221.05      256.37    119.08 o 
 -10   5  14        7.18     -127.15    136.75 o 
  -9   5  14      152.32      254.01    137.71 o 
  -8   5  14       38.56      -15.48    127.14 o 
  -7   5  14      101.64       47.06    170.14 o 
  -6   5  14       40.90     -187.86    169.90 o 
  -5   5  14      376.45      518.71    202.13 o 
  -4   5  14      143.47      294.64    165.53 o 
  -3   5  14      320.82      324.62    157.68 o 
  -2   5  14      207.07       55.99    154.53 o 
  -1   5  14      125.93      238.67    110.47 o 
   0   5  14       26.07       77.03     91.48 o 
   1   5  14       25.82        7.14     97.23 o 
   2   5  14      410.24      329.88    119.62 o 
   3   5  14      163.17       86.41    122.16 o 
   4   5  14      369.83      203.40    130.59 o 
   5   5  14      125.66      140.52    139.03 o 
   6   5  14      105.49      117.80    143.18 o 
 -10   6  14       55.57       14.62    144.01 o 
  -9   6  14      793.42      956.72    229.66 o 
  -8   6  14      110.40      277.91    203.64 o 
  -7   6  14       47.00       18.51    189.57 o 
  -6   6  14        8.26      -72.28    159.13 o 
  -5   6  14     1168.79      989.11    342.01 o 
  -4   6  14       26.52      -51.75    150.15 o 
  -3   6  14      185.31      267.78    181.93 o 
  -2   6  14      238.96      157.32    168.04 o 
  -1   6  14      987.87      993.42    194.81 o 
   0   6  14      463.46      393.50    134.65 o 
   1   6  14       59.95      -35.56    128.33 o 
   2   6  14      487.60      508.09    121.08 o 
   3   6  14      646.73      639.50    134.93 o 
   4   6  14        4.04      -94.33    123.64 o 
   5   6  14       93.34       53.67    268.58 o 
  -8   7  14        2.56      158.20    226.47 o 
  -7   7  14      486.15      554.78    224.67 o 
  -6   7  14       36.13     -236.59    189.72 o 
  -5   7  14       13.41       27.06    203.81 o 
  -4   7  14      225.04      215.67    195.14 o 
  -3   7  14        9.98       50.48    158.62 o 
  -2   7  14      216.23     -179.91    174.34 o 
  -1   7  14       25.92     -239.60    159.74 o 
   0   7  14      452.53      602.24    213.07 o 
   1   7  14       80.88      -27.35    146.14 o 
   2   7  14      353.13      154.67    161.70 o 
   3   7  14        7.95     -295.85    216.99 o 
  -5   8  14       38.81      -73.75    202.89 o 
  -4   8  14      366.29      484.38    238.88 o 
  -3   8  14      417.33      229.87    227.61 o 
  -2   8  14        9.27       43.43    221.56 o 
  -1   8  14        0.46       14.63    200.83 o 
   0   8  14       27.91     -160.34    207.20 o 
 -13   1  15       30.96      -69.18    196.74 o 
 -12   1  15       22.74       37.02    170.12 o 
 -11   1  15      445.34      346.27    164.31 o 
 -10   1  15     1540.21     1811.32    192.19 o 
  -9   1  15     1564.08     1601.65    178.47 o 
  -8   1  15      567.75      587.53    118.22 o 
  -7   1  15      138.37       83.06     77.55 o 
  -6   1  15      825.74     1023.64     88.97 o 
  -5   1  15     4310.84     4448.86    136.70 o 
  -4   1  15      210.00      280.31     84.86 o 
  -3   1  15      537.36      563.45     84.85 o 
  -2   1  15     1949.73     1917.79    452.71 o 
  -1   1  15     1043.58      998.64    174.43 o 
   0   1  15     2634.94     2957.93    303.38 o 
   1   1  15       22.17      -65.06    123.76 o 
   2   1  15     1941.75     1815.14    171.27 o 
   3   1  15       36.94       72.46    110.73 o 
   4   1  15     1626.78     1752.15    409.45 o 
   5   1  15      158.91      208.02    160.63 o 
   6   1  15       25.12      -24.52    163.12 o 
   7   1  15      161.89      344.40    172.89 o 
   8   1  15      127.42      -64.91    178.14 o 
 -13   2  15     1278.87      968.77    209.69 o 
 -12   2  15      247.78      182.72    173.64 o 
 -11   2  15      279.27      226.47    141.66 o 
 -10   2  15       12.92     -112.32    120.39 o 
  -9   2  15     1543.21     1745.01    163.69 o 
  -8   2  15      593.44      516.11     93.30 o 
  -7   2  15      590.49      457.67     99.07 o 
  -6   2  15      168.84       85.76     91.13 o 
  -5   2  15        0.08     -146.83    135.22 o 
  -4   2  15     6783.60     6561.08    174.46 o 
  -3   2  15      475.92      422.61    206.30 o 
  -2   2  15      450.89      531.02    119.78 o 
  -1   2  15      573.57      576.96    127.53 o 
   0   2  15     2875.30     2891.45    183.54 o 
   1   2  15     1844.06     2061.35    224.92 o 
   2   2  15      230.44      200.71    127.96 o 
   3   2  15      859.39      967.76    371.47 o 
   4   2  15       43.19        5.81    139.82 o 
   5   2  15     1531.12     1947.25    203.39 o 
   6   2  15      305.31      584.30    175.06 o 
   7   2  15      473.00      527.73    221.12 o 
   8   2  15      322.65      223.34    204.35 o 
 -12   3  15      276.91      185.19    153.56 o 
 -11   3  15       11.37      -40.78    137.54 o 
 -10   3  15       13.90      -55.66    127.05 o 
  -9   3  15       44.36      -60.99    116.86 o 
  -8   3  15      915.75      736.43    118.80 o 
  -7   3  15      175.19      224.43    104.76 o 
  -6   3  15      242.54      207.49     97.90 o 
  -5   3  15     1008.33     1020.05    109.73 o 
  -4   3  15       39.19      -24.99    132.19 o 
  -3   3  15        9.42      -69.83     79.96 o 
  -2   3  15       95.31      132.45    113.13 o 
  -1   3  15      745.99      798.74    167.12 o 
   0   3  15     6384.11     6703.11    267.40 o 
   1   3  15      190.13      136.24     99.25 o 
   2   3  15      595.29      632.48    103.06 o 
   3   3  15     1247.63     1035.95    149.63 o 
   4   3  15     1997.87     2113.54    161.42 o 
   5   3  15      455.81      605.49    142.33 o 
   6   3  15        1.49       18.44    140.79 o 
   7   3  15        0.66     -137.13    145.11 o 
 -12   4  15      583.92      487.08    218.61 o 
 -11   4  15      126.69     -186.68    189.64 o 
 -10   4  15      189.78      139.26    116.28 o 
  -9   4  15       95.38       19.75    119.39 o 
  -8   4  15      539.29      661.46    126.52 o 
  -7   4  15      541.60      434.98    120.75 o 
  -6   4  15        0.78      185.09    174.34 o 
  -5   4  15     1454.41     1506.23    185.62 o 
  -4   4  15      480.88      458.86    157.09 o 
  -3   4  15     2060.08     2088.81    365.27 o 
  -2   4  15      566.18      634.14    114.07 o 
  -1   4  15     2860.10     2884.04    162.16 o 
   0   4  15       23.99       55.30     98.61 o 
   1   4  15      705.15      932.38    126.11 o 
   2   4  15       82.43      127.03     96.35 o 
   3   4  15       31.54       15.51    120.80 o 
   4   4  15     3287.73     3199.49    188.72 o 
   5   4  15        0.78       16.67    142.84 o 
   6   4  15        0.97       84.68    152.12 o 
 -11   5  15      741.00      852.60    136.40 o 
 -10   5  15      114.15      -52.84    139.76 o 
  -9   5  15        0.44      -88.34    126.11 o 
  -8   5  15      217.57      127.40    194.30 o 
  -7   5  15      169.83      176.79    183.14 o 
  -6   5  15     1568.62     1766.40    240.21 o 
  -5   5  15      150.86     -126.02    168.92 o 
  -4   5  15      444.35      609.13    155.77 o 
  -3   5  15        1.63       70.68    166.14 o 
  -2   5  15      560.86      672.85    173.34 o 
  -1   5  15     2959.49     2841.39    173.19 o 
   0   5  15      209.51      180.23    102.54 o 
   1   5  15      302.49      305.26    112.34 o 
   2   5  15        6.19      -80.71    120.74 o 
   3   5  15     5416.48     5455.79    234.48 o 
   4   5  15     1058.75     1180.57    161.69 o 
   5   5  15      394.60      403.56    149.14 o 
  -9   6  15       33.31      184.09    206.17 o 
  -8   6  15       24.61      146.92    192.97 o 
  -7   6  15      301.50      117.71    178.58 o 
  -6   6  15        2.35     -118.21    194.94 o 
  -5   6  15      876.35     1018.91    216.58 o 
  -4   6  15      990.94     1046.36    196.86 o 
  -3   6  15      566.08      606.71    246.32 o 
  -2   6  15       10.77      165.74    177.65 o 
  -1   6  15      401.53      308.54    190.17 o 
   0   6  15      121.11       64.98    138.29 o 
   1   6  15      105.00      119.72    145.54 o 
   2   6  15      118.48      284.27    127.20 o 
   3   6  15       38.89       80.39    124.29 o 
   4   6  15      399.29       90.21    131.43 o 
  -7   7  15      117.30      -20.25    216.79 o 
  -6   7  15      123.09      188.11    214.69 o 
  -5   7  15      288.85      355.73    223.47 o 
  -4   7  15      104.60       77.25    200.10 o 
  -3   7  15       97.37      -22.76    209.95 o 
  -2   7  15       33.72       65.54    178.77 o 
  -1   7  15       26.99     -251.59    263.92 o 
   0   7  15      471.46      348.77    210.91 o 
   1   7  15      241.57       97.11    166.16 o 
   2   7  15       28.97       37.01    164.64 o 
 -13   0  16     1613.13     1361.38    322.19 o 
 -12   0  16     1708.59     2362.97    341.64 o 
 -11   0  16     1113.79     1204.64    270.68 o 
 -10   0  16     5549.06     6203.12    420.94 o 
  -9   0  16      915.25      911.54    223.25 o 
  -8   0  16     2226.90     2297.70    279.11 o 
  -7   0  16     1017.02      879.64    145.09 o 
  -6   0  16     4340.18     4334.87    166.09 o 
  -5   0  16     6487.88     6363.79    255.46 o 
  -4   0  16        1.75      -45.76    164.15 o 
  -3   0  16      891.05     1007.88    206.02 o 
  -2   0  16      894.78      663.65    198.06 o 
   0   0  16      656.25      392.04    191.02 o 
   1   0  16     1245.78     1275.79    234.37 o 
   2   0  16     1521.71     1429.75    245.67 o 
   3   0  16      596.86      442.99    214.55 o 
   4   0  16      372.52      501.53    218.25 o 
   5   0  16      257.67       20.38    213.43 o 
   6   0  16     2351.72     2171.40    273.83 o 
   7   0  16      387.47      202.87    270.31 o 
 -13   1  16      510.20      533.56    194.94 o 
 -12   1  16       83.48      -79.45    170.49 o 
 -11   1  16     2518.12     2987.70    231.55 o 
 -10   1  16      421.99      485.28    157.60 o 
  -9   1  16       44.71      187.19    124.05 o 
  -8   1  16      377.91      433.71    115.06 o 
  -7   1  16       16.43       30.30     79.79 o 
  -6   1  16     1687.21     1903.35    108.92 o 
  -5   1  16       39.37       90.35     76.83 o 
  -4   1  16     8707.42     8533.45    240.29 o 
  -3   1  16     1526.30     1523.31    138.87 o 
  -2   1  16     1278.71      847.82    167.30 o 
  -1   1  16     1101.91     1135.53    144.43 o 
   0   1  16      306.98      294.23    123.70 o 
   1   1  16     1326.92     1314.03    158.48 o 
   2   1  16      812.53      914.30    157.46 o 
   3   1  16     1621.11     1817.64    368.88 o 
   4   1  16       11.38       68.10    225.66 o 
   5   1  16     2280.45     2329.92    222.22 o 
   6   1  16     1282.93     1342.83    175.65 o 
   7   1  16      669.33      506.69    197.49 o 
 -13   2  16      163.04      249.05    192.37 o 
 -12   2  16      807.36      924.85    194.83 o 
 -11   2  16     1894.21     1767.52    175.27 o 
 -10   2  16      102.27      127.59    142.22 o 
  -9   2  16       90.86      -76.31    116.13 o 
  -8   2  16     3347.99     3320.93    169.64 o 
  -7   2  16     3327.63     3295.65    159.64 o 
  -6   2  16       60.64        3.89     92.66 o 
  -5   2  16       37.32       22.80     84.84 o 
  -4   2  16     1555.19     1659.51    139.67 o 
  -3   2  16       46.44      -72.89    112.25 o 
  -2   2  16     1863.69     1932.80    172.69 o 
  -1   2  16        9.46       82.64    110.68 o 
   0   2  16      638.40      560.60    138.52 o 
   1   2  16       44.22      127.93    131.44 o 
   2   2  16     1149.57      830.62    155.62 o 
   3   2  16     1316.15     1083.98    196.95 o 
   4   2  16        0.59       -8.87    152.59 o 
   5   2  16       15.19       30.81    164.52 o 
   6   2  16      460.07      532.20    185.05 o 
   7   2  16      748.57      881.33    229.65 o 
 -12   3  16     2499.58     2924.58    221.89 o 
 -11   3  16        6.19     -203.63    135.75 o 
 -10   3  16      201.32      141.93    138.12 o 
  -9   3  16      671.65      707.75    138.74 o 
  -8   3  16      367.42      314.53    134.21 o 
  -7   3  16     2016.33     1899.86    142.56 o 
  -6   3  16      104.29      257.90    102.23 o 
  -5   3  16     1253.81     1296.57    174.13 o 
  -4   3  16       84.42      114.58    139.74 o 
  -3   3  16     4557.46     5015.54    255.20 o 
  -2   3  16      426.57      452.23    171.38 o 
  -1   3  16      421.37      511.31    131.99 o 
   0   3  16        0.73       -9.27    251.23 o 
   1   3  16      660.88      555.26    150.43 o 
   2   3  16     3730.69     3728.34    213.54 o 
   3   3  16      557.92      590.01    120.83 o 
   4   3  16      248.16      203.92    127.07 o 
   5   3  16        2.88     -198.20    132.13 o 
   6   3  16     1725.24     1756.29    251.43 o 
 -11   4  16     1517.80     1179.12    159.09 o 
 -10   4  16      154.77       13.73    113.83 o 
  -9   4  16        0.38     -171.93    114.62 o 
  -8   4  16      408.21      261.38    117.52 o 
  -7   4  16      677.86     1180.93    201.73 o 
  -6   4  16      729.51     1026.99    185.19 o 
  -5   4  16        4.57      -83.15    156.22 o 
  -4   4  16      146.56      -10.23    184.62 o 
  -3   4  16       15.38       86.76    159.21 o 
  -2   4  16      256.76      450.64    163.13 o 
  -1   4  16       35.92       41.77     91.96 o 
   0   4  16      378.56      415.78    118.15 o 
   1   4  16      149.65      111.90    116.97 o 
   2   4  16       34.30     -160.83    114.98 o 
   3   4  16     1538.19     1524.46    156.07 o 
   4   4  16        8.70       19.65    116.93 o 
   5   4  16       18.84       18.58    140.03 o 
   6   4  16      144.91       99.89    161.45 o 
 -10   5  16        0.34     -120.22    141.23 o 
  -9   5  16       41.21      -26.16    194.69 o 
  -8   5  16      273.78      271.73    188.20 o 
  -7   5  16       10.94      172.93    161.06 o 
  -6   5  16      969.96      932.80    211.84 o 
  -5   5  16      758.51      793.43    194.97 o 
  -4   5  16      943.96      970.08    197.44 o 
  -3   5  16        0.72       91.94    172.33 o 
  -2   5  16        8.56      -13.40    134.31 o 
  -1   5  16      337.77      250.63    133.69 o 
   0   5  16      767.36      824.23    149.70 o 
   1   5  16        0.03      -16.71    113.21 o 
   2   5  16       71.03       47.35    134.01 o 
   3   5  16       71.16       26.17    140.04 o 
   4   5  16       10.37     -120.80    135.13 o 
   5   5  16      143.83       -1.96    151.18 o 
  -9   6  16      555.68      832.31    248.43 o 
  -8   6  16      146.88      370.46    228.34 o 
  -7   6  16      318.65      217.45    215.83 o 
  -6   6  16       70.43      -57.79    200.18 o 
  -5   6  16      410.61      360.81    345.35 o 
  -4   6  16        0.05       63.60    166.27 o 
  -3   6  16        7.54     -165.43    172.39 o 
  -2   6  16      639.13      463.08    169.95 o 
  -1   6  16       29.05        8.56    152.57 o 
   0   6  16      194.00      103.07    189.63 o 
   1   6  16       38.00     -123.31    150.97 o 
   2   6  16      239.15      132.34    150.59 o 
   3   6  16       10.46     -191.79    127.86 o 
  -6   7  16      303.98      108.04    370.82 o 
  -5   7  16      143.64     -120.56    174.27 o 
  -4   7  16      296.67      271.37    302.92 o 
  -3   7  16      271.51      311.81    226.80 o 
  -2   7  16       22.08     -304.55    203.03 o 
  -1   7  16      229.21      -40.29    176.46 o 
   0   7  16      245.93      209.83    216.89 o 
   1   7  16       22.01       77.89    206.17 o 
 -13   1  17      233.86      198.97    194.73 o 
 -12   1  17      160.57      242.47    183.02 o 
 -11   1  17      333.79      537.22    182.79 o 
 -10   1  17     1347.08     1460.01    186.21 o 
  -9   1  17      238.77      234.16    122.71 o 
  -8   1  17       37.31       -8.90    112.88 o 
  -7   1  17        2.66      -14.60    109.59 o 
  -6   1  17     1098.18     1213.29    115.04 o 
  -5   1  17     2650.74     2779.88    123.56 o 
  -4   1  17      265.35      420.55    100.68 o 
  -3   1  17       12.17     -169.61    113.07 o 
  -2   1  17      109.62      234.27    120.57 o 
  -1   1  17     3149.65     3051.83    199.13 o 
   0   1  17      230.71      225.44    142.99 o 
   1   1  17      184.57      109.67    209.54 o 
   2   1  17       37.11       72.73    148.38 o 
   3   1  17      517.63      465.05    162.46 o 
   4   1  17      189.05      212.67    167.55 o 
   5   1  17       23.12       -4.15    152.18 o 
   6   1  17       87.13      114.52    187.19 o 
   7   1  17       32.21     -127.80    191.36 o 
 -12   2  17      600.63      481.40    258.73 o 
 -11   2  17      532.79      664.99    211.95 o 
 -10   2  17      277.00      212.17    139.79 o 
  -9   2  17     2559.83     2414.49    172.60 o 
  -8   2  17        0.06      166.29    144.61 o 
  -7   2  17     2468.47     2373.25    201.86 o 
  -6   2  17     1451.83     1653.56    129.20 o 
  -5   2  17     1681.00     2049.17    130.59 o 
  -4   2  17      405.09      360.48    115.18 o 
  -3   2  17      137.46      198.76    134.58 o 
  -2   2  17       65.32      146.98    132.63 o 
  -1   2  17      136.24      385.10    142.27 o 
   0   2  17     2113.54     2230.28    246.60 o 
   1   2  17      125.96      228.66    132.20 o 
   2   2  17     1071.80     1071.41    204.08 o 
   3   2  17      431.14      239.00    162.20 o 
   4   2  17     1357.46     1498.09    307.55 o 
   5   2  17       21.52       75.89    171.03 o 
   6   2  17      187.07      251.65    256.88 o 
 -12   3  17      580.02      646.44    173.81 o 
 -11   3  17      211.96      380.54    158.03 o 
 -10   3  17      483.06      466.34    143.06 o 
  -9   3  17      177.07      254.74    160.81 o 
  -8   3  17       57.49      141.45    118.25 o 
  -7   3  17       86.27       41.43    102.17 o 
  -6   3  17      354.06      292.10    162.74 o 
  -5   3  17     2072.52     2623.67    327.56 o 
  -4   3  17     3329.53     3330.77    229.85 o 
  -3   3  17      320.74      483.12    146.98 o 
  -2   3  17      297.07       66.88    212.60 o 
  -1   3  17     1049.83     1344.00    237.98 o 
   0   3  17     1676.44     1888.12    354.80 o 
   1   3  17      293.14      113.57    150.05 o 
   2   3  17        7.48      -50.47    149.08 o 
   3   3  17       45.55     -184.56    136.79 o 
   4   3  17      746.85      641.35    175.28 o 
   5   3  17      172.37      111.74    191.02 o 
   6   3  17       92.70      121.26    195.21 o 
 -11   4  17      115.82      117.95    148.11 o 
 -10   4  17      156.51      169.11    171.87 o 
  -9   4  17      507.82      357.26    133.28 o 
  -8   4  17     4046.70     3698.65    278.19 o 
  -7   4  17      134.52       20.36    174.32 o 
  -6   4  17      356.78      537.90    217.79 o 
  -5   4  17      783.97     1164.36    188.38 o 
  -4   4  17     1019.88     1516.85    199.29 o 
  -3   4  17      931.44      818.81    321.36 o 
  -2   4  17        1.63     -101.18    150.80 o 
  -1   4  17      435.48      422.87    123.69 o 
   0   4  17       92.70       41.63    148.40 o 
   1   4  17     1534.19     1795.64    261.40 o 
   2   4  17      358.60      334.06    135.18 o 
   3   4  17      364.86      494.84    168.56 o 
   4   4  17      583.33      557.70    151.35 o 
   5   4  17      503.54      229.89    154.93 o 
 -10   5  17       52.05      240.92    220.61 o 
  -9   5  17     1268.84     1616.34    246.11 o 
  -8   5  17       15.76      -56.52    192.51 o 
  -7   5  17      261.28      179.12    202.08 o 
  -6   5  17      742.48      648.91    186.37 o 
  -5   5  17       87.73      101.73    257.90 o 
  -4   5  17     1604.59     1736.18    226.05 o 
  -3   5  17      441.46      273.29    187.71 o 
  -2   5  17     1245.74     1420.58    218.40 o 
  -1   5  17      581.85      546.50    197.71 o 
   0   5  17     1809.46     1843.33    192.44 o 
   1   5  17        5.98      164.73    127.04 o 
   2   5  17       44.51       61.49    146.14 o 
   3   5  17      315.64       84.54    154.42 o 
   4   5  17        1.66     -169.19    144.31 o 
  -8   6  17     1093.40     1337.43    263.18 o 
  -7   6  17       16.54     -306.52    328.77 o 
  -6   6  17       77.50     -254.94    203.23 o 
  -5   6  17      317.54      579.99    212.87 o 
  -4   6  17      394.76      798.68    222.47 o 
  -3   6  17      143.07      251.21    203.98 o 
  -2   6  17        0.14     -130.06    187.96 o 
  -1   6  17       24.93      -70.65    222.61 o 
   0   6  17      600.17      572.41    198.89 o 
   1   6  17      376.28      328.34    157.92 o 
   2   6  17      244.42       24.07    169.43 o 
  -5   7  17      265.69      202.20    231.90 o 
  -4   7  17      373.64      513.05    240.15 o 
  -3   7  17        0.98     -222.02    174.10 o 
  -2   7  17       35.56      -87.98    208.86 o 
  -1   7  17      836.18     1172.69    252.80 o 
 -12   0  18        2.75      -28.16    250.12 o 
 -11   0  18      114.98      -34.28    236.41 o 
 -10   0  18     6098.10     5740.49    422.24 o 
  -9   0  18      140.12      148.77    208.99 o 
  -8   0  18      160.13      415.57    209.17 o 
  -7   0  18     9625.26    10493.88    369.04 o 
  -6   0  18    15595.30    15800.54    478.50 o 
  -5   0  18      137.42      158.49    147.20 o 
  -4   0  18      390.88      476.71    211.40 o 
  -3   0  18     1313.38     1598.72    259.20 o 
  -2   0  18     5961.95     5936.33    384.63 o 
  -1   0  18      586.62      436.69    154.70 o 
   0   0  18     1227.27     1175.56    236.41 o 
   1   0  18      592.94      525.25    235.30 o 
   2   0  18     1282.32     1215.95    271.05 o 
   3   0  18     4241.63     4410.60    377.03 o 
   4   0  18     2050.44     2115.82    315.52 o 
   5   0  18     2153.30     2470.98    338.68 o 
   6   0  18     1287.11     1398.81    336.46 o 
 -12   1  18       66.32     -139.14    169.72 o 
 -11   1  18     4525.90     4608.11    274.90 o 
 -10   1  18     2066.50     2453.90    213.22 o 
  -9   1  18      672.40      948.87    166.00 o 
  -8   1  18      144.42       31.02    132.04 o 
  -7   1  18      535.21      833.54    128.86 o 
  -6   1  18      207.39      183.43    105.31 o 
  -5   1  18       39.99     -107.50     79.94 o 
  -4   1  18     3221.46     3618.54    349.52 o 
  -3   1  18     5116.00     4421.20    232.18 o 
  -2   1  18    10310.15     9880.61    348.78 o 
  -1   1  18     1762.49     1550.47    423.90 o 
   0   1  18     2068.23     1937.21    191.76 o 
   1   1  18     3371.22     3763.21    303.11 o 
   2   1  18     4980.81     4320.68    329.79 o 
   3   1  18      146.03       45.62    270.04 o 
   4   1  18      155.83      138.29    174.13 o 
   5   1  18       98.05      144.00    173.96 o 
   6   1  18      123.74      326.98    266.05 o 
 -12   2  18      345.48      164.65    176.48 o 
 -11   2  18     1089.48     1269.97    324.51 o 
 -10   2  18      712.56      575.71    150.81 o 
  -9   2  18     1724.76     1633.71    177.25 o 
  -8   2  18      799.59      845.66    163.18 o 
  -7   2  18     5388.67     5824.94    216.20 o 
  -6   2  18     4352.79     4514.33    188.72 o 
  -5   2  18     1631.22     2028.56    190.37 o 
  -4   2  18     1082.39      981.54    171.38 o 
  -3   2  18     1863.19     2629.74    198.54 o 
  -2   2  18      261.58      213.08    145.32 o 
  -1   2  18      201.91       86.43    145.47 o 
   0   2  18      442.39      213.47    136.11 o 
   1   2  18      472.63      458.74    206.02 o 
   2   2  18     1113.93      931.35    171.51 o 
   3   2  18       41.38      -52.86    150.66 o 
   4   2  18      288.48      277.06    147.44 o 
   5   2  18     1550.36     1081.99    174.69 o 
 -11   3  18       28.62      108.82    141.45 o 
 -10   3  18     2305.05     2464.67    191.01 o 
  -9   3  18      802.73      888.72    181.85 o 
  -8   3  18      872.99      525.03    127.01 o 
  -7   3  18      839.33      825.16    188.61 o 
  -6   3  18      259.69      445.64    181.47 o 
  -5   3  18      150.24      194.96    159.14 o 
  -4   3  18        6.64      -79.49    153.27 o 
  -3   3  18     9099.34     9815.65    459.20 o 
  -2   3  18     1384.26     1590.32    174.64 o 
  -1   3  18     1008.84      911.02    208.80 o 
   0   3  18      497.10      460.62    166.82 o 
   1   3  18     3534.71     4218.45    257.70 o 
   2   3  18      529.69      648.53    134.93 o 
   3   3  18      157.77      172.27    159.53 o 
   4   3  18       11.82      -70.16    169.77 o 
   5   3  18       82.12      281.12    183.89 o 
 -10   4  18       30.22     -240.65    329.32 o 
  -9   4  18      535.93      531.17    198.97 o 
  -8   4  18      499.80      788.46    203.21 o 
  -7   4  18     2134.91     2137.00    262.07 o 
  -6   4  18      222.41      366.94    187.01 o 
  -5   4  18     2209.26     2648.99    245.50 o 
  -4   4  18     1210.12     1380.02    204.29 o 
  -3   4  18     1300.92     1410.15    211.04 o 
  -2   4  18       25.66       -5.12    175.97 o 
  -1   4  18      215.53      241.41    276.61 o 
   0   4  18       12.38        6.55    222.79 o 
   1   4  18      238.70      328.89    176.01 o 
   2   4  18      118.49      218.70    173.19 o 
   3   4  18      174.13       75.18    132.11 o 
   4   4  18      123.87      274.21    149.66 o 
  -9   5  18       33.08       96.05    339.88 o 
  -8   5  18       28.99       58.64    230.66 o 
  -7   5  18       80.48      -16.76    323.21 o 
  -6   5  18       19.57     -146.43    190.76 o 
  -5   5  18        9.50     -124.92    166.88 o 
  -4   5  18      272.46      466.15    243.08 o 
  -3   5  18      140.55      174.41    187.21 o 
  -2   5  18      298.95      203.01    195.73 o 
  -1   5  18        5.45     -133.07    181.71 o 
   0   5  18      687.95      721.25    212.37 o 
   1   5  18      241.73       50.06    157.23 o 
   2   5  18       70.16      -74.98    152.74 o 
   3   5  18        0.43     -127.15    254.82 o 
  -7   6  18        4.97     -127.47    269.76 o 
  -6   6  18      532.98      337.79    213.72 o 
  -5   6  18      310.03      325.39    212.94 o 
  -4   6  18        8.67       41.86    307.46 o 
  -3   6  18       24.58      -69.07    196.27 o 
  -2   6  18      319.95       24.14    300.61 o 
  -1   6  18      372.02      422.15    220.73 o 
   0   6  18       39.29      273.37    214.20 o 
   1   6  18        0.52     -205.26    163.54 o 
 -12   1  19      490.13      491.55    283.56 o 
 -11   1  19      237.12      369.88    170.48 o 
 -10   1  19      404.92      415.83    169.26 o 
  -9   1  19      297.79      314.26    158.47 o 
  -8   1  19      924.07      874.50    136.16 o 
  -7   1  19      334.06      482.79    127.87 o 
  -6   1  19      664.03      890.76    125.80 o 
  -5   1  19     1513.69     1490.45    185.32 o 
  -4   1  19      218.17      142.36    233.44 o 
  -3   1  19      108.73     -180.67    125.22 o 
  -2   1  19      218.85      317.58    163.87 o 
  -1   1  19      690.00      662.04    164.48 o 
   0   1  19       56.17      -48.62    141.19 o 
   1   1  19      402.66      270.07    170.17 o 
   2   1  19      216.71      147.04    169.20 o 
   3   1  19      753.60      828.80    195.17 o 
   4   1  19      239.96      316.71    198.96 o 
   5   1  19      104.20       69.05    199.13 o 
 -11   2  19      448.70      375.56    176.17 o 
 -10   2  19      152.33      122.02    138.25 o 
  -9   2  19      175.37       90.44    135.32 o 
  -8   2  19       40.59      108.96    145.98 o 
  -7   2  19     2468.81     2415.48    190.15 o 
  -6   2  19      704.96      515.91    167.38 o 
  -5   2  19      654.29      804.35    163.24 o 
  -4   2  19       73.75       -2.28    150.22 o 
  -3   2  19     4696.57     5209.69    333.12 o 
  -2   2  19      296.05       71.82    135.72 o 
  -1   2  19      206.27      256.52    154.75 o 
   0   2  19       81.43      -84.35    307.74 o 
   1   2  19      577.72      733.15    165.73 o 
   2   2  19      313.51      405.40    169.23 o 
   3   2  19      761.62      970.37    182.88 o 
   4   2  19     1027.95      809.65    203.82 o 
   5   2  19       46.36      121.71    196.03 o 
 -11   3  19      336.98      200.99    157.37 o 
 -10   3  19        0.57       13.71    148.57 o 
  -9   3  19      635.29      644.14    418.35 o 
  -8   3  19     1211.80     1555.89    214.79 o 
  -7   3  19      327.48      625.80    284.67 o 
  -6   3  19        3.31      -43.08    164.90 o 
  -5   3  19        9.93     -196.34    159.44 o 
  -4   3  19        8.90      180.75    170.35 o 
  -3   3  19       42.77     -104.46    162.79 o 
  -2   3  19       10.10     -319.78    277.17 o 
  -1   3  19     1685.90     2035.77    525.62 o 
   0   3  19     1865.34     1790.52    272.81 o 
   1   3  19     1681.02     2237.62    743.96 o 
   2   3  19        3.08     -143.73    149.56 o 
   3   3  19      485.66      625.60    419.46 o 
   4   3  19      411.49      290.81    190.13 o 
 -10   4  19      210.15      332.56    385.74 o 
  -9   4  19      122.39      -47.46    192.91 o 
  -8   4  19     1688.25     2337.54    262.31 o 
  -7   4  19       14.93      -48.93    177.73 o 
  -6   4  19      372.15      509.05    204.93 o 
  -5   4  19      924.81     1092.53    209.53 o 
  -4   4  19     3470.55     3647.70    274.00 o 
  -3   4  19      121.89      207.50    164.40 o 
  -2   4  19      294.38      241.55    231.22 o 
  -1   4  19      284.57      752.95    324.41 o 
   0   4  19      425.70      594.17    179.20 o 
   1   4  19      269.60      140.69    169.99 o 
   2   4  19       66.13       53.33    221.49 o 
   3   4  19      364.32      395.08    174.60 o 
  -8   5  19      265.13      186.43    218.42 o 
  -7   5  19      431.73      605.39    225.16 o 
  -6   5  19      231.46      169.08    214.03 o 
  -5   5  19      614.53      592.42    188.86 o 
  -4   5  19      948.29     1328.42    234.44 o 
  -3   5  19       58.42       44.21    199.34 o 
  -2   5  19      183.50      526.23    210.81 o 
  -1   5  19      315.12      425.52    205.73 o 
   0   5  19     2976.11     3640.56    344.05 o 
   1   5  19      852.00      931.63    234.70 o 
   2   5  19        2.11     -231.60    154.40 o 
  -6   6  19        3.29     -138.77    211.83 o 
  -5   6  19      768.90      760.56    248.54 o 
  -4   6  19     1303.03     1554.01    257.68 o 
  -3   6  19      264.90      227.55    189.99 o 
  -2   6  19        1.55       18.52    205.41 o 
  -1   6  19      206.42      167.52    196.94 o 
 -11   0  20      208.16     -183.79    237.71 o 
 -10   0  20      537.24      287.36    236.22 o 
  -9   0  20      395.06      446.51    241.04 o 
  -8   0  20     2424.55     2920.83    305.51 o 
  -7   0  20       61.65      257.90    219.92 o 
  -6   0  20     6204.89     6582.32    331.36 o 
  -5   0  20      287.91      340.77    137.89 o 
  -4   0  20     4659.05     4085.45    344.79 o 
  -3   0  20     2052.76     2746.48    333.12 o 
  -2   0  20     9014.70     7206.74    389.81 o 
  -1   0  20      584.16      704.59    231.59 o 
   0   0  20     1956.69     1685.06    272.35 o 
   1   0  20      618.90      455.59    252.16 o 
   2   0  20      191.82      217.70    253.45 o 
   3   0  20       91.17      111.53    259.57 o 
   4   0  20      795.03      544.52    299.22 o 
 -11   1  20      109.35      228.71    178.17 o 
 -10   1  20      827.74      627.39    181.49 o 
  -9   1  20     1725.65     1812.72    236.04 o 
  -8   1  20     1158.43     1274.01    149.92 o 
  -7   1  20     1683.56     2097.07    164.49 o 
  -6   1  20      315.14      629.93    283.10 o 
  -5   1  20     1233.54     1075.08    159.44 o 
  -4   1  20      364.69      383.71    142.21 o 
  -3   1  20       76.72      -20.63    136.51 o 
  -2   1  20     2214.23     2047.12    383.33 o 
  -1   1  20     1285.06     1611.50    268.09 o 
   0   1  20       46.93     -181.36    141.57 o 
   1   1  20      884.19      795.38    181.65 o 
   2   1  20     6692.70     6706.72    314.35 o 
   3   1  20     2282.66     2382.86    243.87 o 
   4   1  20      244.24      339.14    206.00 o 
 -11   2  20      119.16      104.19    175.26 o 
 -10   2  20       22.85      -69.42    161.73 o 
  -9   2  20      834.36      681.73    168.50 o 
  -8   2  20       12.38       43.17    288.10 o 
  -7   2  20       50.48     -142.47    270.87 o 
  -6   2  20     1068.26     1165.14    194.37 o 
  -5   2  20     5063.11     5518.08    290.43 o 
  -4   2  20      231.74      163.78    210.28 o 
  -3   2  20      755.92      829.80    175.82 o 
  -2   2  20     2278.79     2874.92    231.31 o 
  -1   2  20     3394.83     3758.22    261.26 o 
   0   2  20       68.45      268.35    167.86 o 
   1   2  20        0.21     -106.32    129.55 o 
   2   2  20       14.71     -240.63    160.42 o 
   3   2  20        7.63       -0.68    315.80 o 
   4   2  20       46.88      138.17    200.74 o 
 -10   3  20     1158.61      947.05    164.84 o 
  -9   3  20      488.60      576.01    371.29 o 
  -8   3  20        1.82     -112.83    313.85 o 
  -7   3  20      147.69       49.66    172.45 o 
  -6   3  20     1913.44     1959.27    226.64 o 
  -5   3  20       14.66      185.12    167.78 o 
  -4   3  20       71.78      178.02    182.27 o 
  -3   3  20     1225.47     1437.80    221.73 o 
  -2   3  20        1.36      171.56    299.77 o 
  -1   3  20      633.41      196.64    167.65 o 
   0   3  20      231.47      158.33    178.90 o 
   1   3  20     2256.72     2773.02    247.44 o 
   2   3  20      683.05      646.00    287.36 o 
   3   3  20     1601.86     1898.07    482.45 o 
  -9   4  20      697.66      892.46    404.08 o 
  -8   4  20        0.86       58.23    186.97 o 
  -7   4  20        4.75      -90.54    187.66 o 
  -6   4  20      342.84      353.63    210.04 o 
  -5   4  20     1183.57     1316.48    226.62 o 
  -4   4  20        1.40      222.52    186.58 o 
  -3   4  20       81.23       63.16    189.97 o 
  -2   4  20       53.43      -81.67    198.03 o 
  -1   4  20     1282.50      911.91    356.65 o 
   0   4  20      246.40      291.80    311.63 o 
   1   4  20       18.38     -148.93    183.97 o 
   2   4  20       14.90     -221.96    244.56 o 
  -7   5  20        2.86     -172.17    216.50 o 
  -6   5  20       61.85      -73.56    212.66 o 
  -5   5  20        3.82       54.39    217.46 o 
  -4   5  20        0.85       47.96    214.01 o 
  -3   5  20       67.42      174.94    208.42 o 
  -2   5  20      306.00      291.90    183.15 o 
  -1   5  20      103.31      274.47    216.66 o 
   0   5  20       39.78      106.35    207.51 o 
 -10   1  21       11.43       51.20    170.21 o 
  -9   1  21      325.51      430.97    172.56 o 
  -8   1  21      899.23     1205.11    186.79 o 
  -7   1  21        5.09       -8.30    168.84 o 
  -6   1  21        5.88     -258.27    256.97 o 
  -5   1  21      216.14      276.61    221.77 o 
  -4   1  21     1337.14     1183.65    176.85 o 
  -3   1  21        0.83      274.88    159.73 o 
  -2   1  21      156.93      134.39    166.32 o 
  -1   1  21      599.81      606.89    380.83 o 
   0   1  21      121.62       47.97    162.85 o 
   1   1  21      372.54      235.43    176.32 o 
   2   1  21       69.21       76.71    245.49 o 
   3   1  21      185.96      185.14    190.62 o 
 -10   2  21      180.68       71.28    169.12 o 
  -9   2  21      259.62      178.86    198.29 o 
  -8   2  21      507.54       52.23    238.72 o 
  -7   2  21      660.97     1310.81    345.35 o 
  -6   2  21      152.13      -93.78    153.05 o 
  -5   2  21      178.81      -79.43    154.61 o 
  -4   2  21       13.43     -110.24    308.29 o 
  -3   2  21     2844.47     2994.94    409.45 o 
  -2   2  21      472.59      494.34    179.44 o 
  -1   2  21       40.20      105.62    172.67 o 
   0   2  21      700.81      297.81    305.42 o 
   1   2  21     1277.77     1054.56    579.81 o 
   2   2  21      185.99      121.06    180.02 o 
  -9   3  21       12.51      -55.58    355.54 o 
  -8   3  21      425.25     -101.90    309.96 o 
  -7   3  21      728.51      567.15    199.93 o 
  -6   3  21       16.90      121.63    190.53 o 
  -5   3  21      122.02      123.16    176.71 o 
  -4   3  21     1302.46     1481.01    230.39 o 
  -3   3  21       16.09      -51.81    187.38 o 
  -2   3  21        4.01      187.50    297.18 o 
  -1   3  21       39.13     -100.57    175.37 o 
   0   3  21       95.01     -115.68    173.77 o 
   1   3  21      772.84      609.81    170.33 o 
   2   3  21       29.70       90.59    170.17 o 
  -8   4  21       42.59     -146.72    439.75 o 
  -7   4  21       44.11      103.82    197.10 o 
  -6   4  21      608.97      622.33    224.04 o 
  -5   4  21       11.44      -41.04    195.57 o 
  -4   4  21      910.82     1130.65    305.98 o 
  -3   4  21      359.21      416.13    208.65 o 
  -2   4  21      977.97      799.80    203.57 o 
  -1   4  21      473.86      816.31    359.80 o 
   0   4  21     1360.62     1045.31    365.36 o 
  -5   5  21      824.98      898.09    250.89 o 
  -4   5  21       86.00       74.72    218.93 o 
  -3   5  21      497.72      513.11    225.07 o 
  -2   5  21       16.54      -97.74    301.99 o 
 -10   0  22       75.94      237.15    236.96 o 
  -9   0  22      781.42      752.02    266.79 o 
  -8   0  22     2198.06     2651.25    317.93 o 
  -7   0  22      989.54     1150.73    248.64 o 
  -6   0  22      232.27      485.23    263.83 o 
  -5   0  22      218.85      232.52    279.39 o 
  -4   0  22     4764.22     4211.99    395.74 o 
  -3   0  22       80.93       52.62    157.30 o 
  -2   0  22      413.94      445.03    207.88 o 
  -1   0  22      464.62      573.79    224.92 o 
   0   0  22     2056.65     1784.36    300.88 o 
   1   0  22     1017.08     1023.26    290.14 o 
   2   0  22     1077.90     1479.96    327.19 o 
 -10   1  22      503.26      510.83    292.55 o 
  -9   1  22      141.35      118.10    171.67 o 
  -8   1  22      612.09      658.64    262.72 o 
  -7   1  22      121.93       11.22    282.54 o 
  -6   1  22      109.20     -135.25    236.59 o 
  -4   1  22        0.36       58.37    137.82 o 
  -3   1  22     1344.79     1500.12    342.29 o 
  -2   1  22      186.40       19.64    208.06 o 
  -1   1  22      159.23       67.28    149.42 o 
   0   1  22      361.78      105.42    156.90 o 
   1   1  22      129.92      -46.83    172.87 o 
   2   1  22      601.02      402.25    201.60 o 
  -9   2  22       37.96       81.71    260.86 o 
  -8   2  22      122.73      346.61    312.37 o 
  -7   2  22     1363.42     1399.37    372.21 o 
  -6   2  22      315.86      176.12    193.80 o 
  -5   2  22      487.05      707.34    246.51 o 
  -4   2  22      207.40       47.43    338.12 o 
  -3   2  22      302.46      226.96    336.27 o 
  -2   2  22      254.53       -6.69    182.07 o 
  -1   2  22     1751.58     1591.91    221.68 o 
   0   2  22       27.39     -103.29    146.54 o 
   1   2  22      148.27       83.70    152.08 o 
  -8   3  22        0.46     -515.80    350.35 o 
  -7   3  22      466.33      575.80    209.31 o 
  -6   3  22      726.97     1143.49    227.56 o 
  -5   3  22       13.02       97.34    195.60 o 
  -4   3  22       45.53     -230.11    191.47 o 
  -3   3  22       58.88       77.03    201.06 o 
  -2   3  22      637.25      687.36    352.57 o 
  -1   3  22      227.12      502.09    336.46 o 
   0   3  22      345.14      252.98    176.28 o 
  -6   4  22       42.37      189.20    198.77 o 
  -5   4  22      426.53      205.77    215.20 o 
  -4   4  22       12.97     -200.51    212.57 o 
  -3   4  22      173.93       77.61    211.40 o 
  -2   4  22       90.18      -77.82    204.63 o 
  -8   1  23      157.62      243.45    265.13 o 
  -7   1  23       45.54      103.87    324.04 o 
  -6   1  23        0.48     -134.14    301.44 o 
  -5   1  23       68.93      167.49    319.41 o 
  -4   1  23      731.98     1045.31    327.93 o 
  -3   1  23        2.31     -143.92    166.44 o 
  -2   1  23       59.19     -143.27    133.10 o 
  -1   1  23        1.19      -86.10    145.16 o 
   0   1  23      674.97      465.99    310.80 o 
  -8   2  23      590.57      564.23    223.78 o 
  -7   2  23       14.88      458.36    357.76 o 
  -6   2  23      237.55      484.49    357.95 o 
  -5   2  23      777.00      662.32    205.44 o 
  -4   2  23      282.35      705.33    341.46 o 
  -3   2  23      100.24     -174.90    325.52 o 
  -2   2  23       23.87       10.17    185.06 o 
  -1   2  23      398.31      107.73    146.56 o 
  -6   3  23      147.04      147.11    218.29 o 
  -5   3  23        9.71     -369.74    311.91 o 
  -4   3  23      413.28      261.06    213.18 o 
  -3   3  23      754.75      597.49    376.94 o 
  -2   3  23       17.32     -263.83    351.83 o 
  -4   0  24      363.30      -38.54    167.67 o 
  -3   0  24      887.08      376.10    204.36 o 
  -2   0  24     1189.81      632.15    229.00 o 
  -6   1  24      605.08      768.33    312.18 o 
  -5   1  24       21.02      122.09    298.29 o 
  -4   1  24       56.73     -148.40    316.45 o 
  -3   1  24      503.58      597.88    215.66 o 
  -2   1  24     1067.85      667.73    161.75 o 
  -5   2  24      584.19      511.00    203.06 o 
  -4   2  24       10.42       47.03    197.78 o 
                                                 
